# Supplementary material for: Epigenomics and transcriptomics analyses of multiple system atrophy brain tissue supports a role for inflammatory processes in disease pathogenesis
Source: Acta Neuropathol Commun. 2020 May 14;8:71. doi: 10.1186/s40478-020-00946-1 (PMC7227350; doi:10.1186/s40478-020-00946-1)
Supplement: Supplementary file 1 — Additional file 1: Supplementary Table S1.1. Loci-specific analysis of differentially methylated CpGs, regions and blocks identified by Rydbirk et al. 2020. Supplementary Table S1.2. Loci-specific analysis of differential methylation in MHC class I HLA genes. [file 40478_2020_946_MOESM1_ESM.xlsx]

## Sheet: Suppl. Table S1.1
Supplementary Table S1.1. Loci-specific analysis of differentially methylated CpGs, regions and blocks identified by Rydbirk et al. 2020
CpGs	CHR	MAPINFO	Gene	Feature	CGI	DB_OL	P.Val_OL	FDR_OL	DB_FL	P.Val_FL	FDR_FL	DB_CRBL	P.Val_CRBL	FDR_CRBL	P.Val_cross-region	FDR_cross-region
Gene-wise analysis of differentially methylated CpGs
cg24646067	5	87812057		IGR	opensea	-0.0136107	0.45984	0.920941	-0.0627427	0.115974	0.758537	-0.0927761	0.115243	0.734151	0.159806	0.768846
cg16096172	6	46924482		IGR	opensea	0.00203226	0.616628	0.95389	0.000117471	0.554435	0.940337	-0.00868277	0.182923	0.784021	0.380854	0.878324
cg13506670	14	56045827	KTN1	TSS1500	shore	0.0898198	0.926702	0.992904	0.0683927	0.783999	0.976668	0.020153	0.765117	0.967364	0.810128	0.976344
cg23685650	14	56045894	KTN1	TSS1500	shore	0.0528459	0.648625	0.95879	0.0201109	0.861598	0.986317	0.0177567	0.734796	0.962147	0.72645	0.962804
cg27312312	14	56046001	KTN1	TSS1500	shore	0.0160568	0.638708	0.957505	-0.0029	0.625653	0.953228	0.0107384	0.974197	0.997179	0.73709	0.96457
cg16907514	14	56046098	KTN1	TSS1500	shore	0.0332129	0.650645	0.959124	0.00610609	0.372108	0.893507	0.00125553	0.272461	0.831259	0.377262	0.877137
cg03970461	14	56046685	KTN1	TSS1500	island	0.000108163	0.593347	0.949995	0.00191121	0.706284	0.966168	-0.00203548	0.297282	0.841551	0.480587	0.909255
cg18341634	14	56046697	KTN1	TSS1500	island	0.00424721	0.191934	0.829129	0.00481513	0.266585	0.854142	-0.00216536	0.0751986	0.691727	0.130057	0.745254
cg23446261	14	56048454	KTN1	5'UTR	shore	0.0167255	0.671868	0.962137	0.0300818	0.515556	0.931759	0.0323711	0.39508	0.878051	0.486985	0.910899
cg03830429	14	56049936	KTN1	5'UTR	shore	0.00311975	0.756328	0.974286	-0.0101435	0.964071	0.997023	0.0210015	0.613367	0.937566	0.75636	0.967805
cg01858014	14	56050164	KTN1	5'UTR	shelf	-0.00808225	0.632767	0.956574	-0.000861596	0.621722	0.95252	-0.02184	0.579192	0.92957	0.581506	0.933925
cg01865773	14	56051255	KTN1	5'UTR	shelf	0.0322424	0.185831	0.825605	0.00654659	0.663836	0.959856	-0.000831688	0.747656	0.964199	0.450363	0.900374
cg15440402	14	56053654	KTN1	5'UTR	opensea	0.00059364	0.623815	0.955283	-0.0137615	0.354451	0.887315	0.00280906	0.739035	0.962786	0.525969	0.921017
cg15616183	14	56054380	KTN1	5'UTR	opensea	-0.0144355	0.117579	0.779577	0.00424772	0.498054	0.928097	0.0269656	0.664837	0.948513	0.331168	0.860418
cg16612023	14	56059304	KTN1	5'UTR	opensea	0.00443781	0.0651083	0.723661	0.00300422	0.0817533	0.71897	0.00516939	0.0296587	0.613992	0.0381015	0.617512
cg20457145	14	56060624	KTN1	5'UTR	opensea	0.00595658	0.783778	0.977622	-0.0100072	0.531923	0.935678	-0.0200026	0.514546	0.91371	0.574995	0.932457
cg16918649	14	56068188	KTN1	5'UTR	opensea	-0.00132677	0.988434	0.998936	0.0075795	0.663971	0.95988	-0.0124614	0.950398	0.994391	0.896165	0.988435
cg04780880	14	56072109	KTN1	5'UTR	opensea	0.00741531	0.516571	0.934227	0.0064698	0.418086	0.907231	-0.0327614	0.0869672	0.704866	0.25109	0.824444
cg11820270	14	56072740	KTN1	5'UTR	opensea	-0.0144414	0.225668	0.84558	0.0140722	0.452304	0.916028	-0.00255115	0.260394	0.825646	0.264833	0.831551
cg18141115	14	56076483	KTN1	5'UTR	opensea	0.0515813	0.132681	0.792976	-0.00352053	0.207837	0.824735	0.0286002	0.170027	0.776295	0.135837	0.750687
cg09317658	14	56077052	KTN1	5'UTR	opensea	-0.0588589	0.124825	0.78606	-0.0415846	0.299711	0.867972	-0.0527693	0.285154	0.836745	0.188507	0.788327
cg09180430	14	56077554	KTN1	5'UTR	opensea	-0.0109509	0.464176	0.92195	0.0238642	0.988257	0.999132	-0.000293307	0.780685	0.969782	0.710908	0.959959
cg00592574	14	56077629	KTN1	5'UTR	opensea	0.00792703	0.374954	0.898886	0.00124622	0.594584	0.947894	-0.00743196	0.880263	0.984627	0.569275	0.931087
cg19704926	14	56078288	KTN1	5'UTR	opensea	0.0108602	0.574247	0.946058	0.00541892	0.394208	0.900046	0.00209942	0.53272	0.91829	0.461253	0.903741
cg14002714	14	56095810	KTN1	Body	opensea	0.00396857	0.171549	0.81757	-0.0214462	0.0362454	0.635106	-0.030828	0.0207873	0.585318	0.0371736	0.615504
cg15443266	14	56110355	KTN1	Body	opensea	0.00828161	0.958848	0.996427	-0.00289808	0.732795	0.969679	-0.00124368	0.986969	0.998718	0.891058	0.987845
cg07327630	14	56110578	KTN1	Body	opensea	0.0272106	0.879807	0.988744	0.0493907	0.996487	0.99981	-0.0444084	0.219181	0.804346	0.618406	0.94191
cg25499044	14	56117204	KTN1	Body	opensea	-0.00975306	0.212172	0.83969	-0.0246825	0.0872612	0.726343	-0.0343671	0.129678	0.746474	0.106495	0.722584
cg18559561	14	56117918	KTN1	Body	opensea	0.0515465	0.186994	0.82603	-0.0261012	0.987035	0.999083	-0.00862241	0.605832	0.935866	0.501511	0.914674
cg21059882	14	56127373	KTN1	Body	opensea	0.0251511	0.402071	0.906134	-0.010693	0.0282992	0.612822	-0.00875799	0.145164	0.75878	0.103249	0.718811
cg07292754	14	56127719	KTN1	Body	opensea	0.0154803	0.480078	0.92567	0.00447156	0.545925	0.93892	0.0199266	0.402676	0.880609	0.438254	0.896557
cg27517719	14	56130042	KTN1	Body	opensea	0.0453759	0.259713	0.859344	0.0317276	0.402003	0.902492	-0.0295368	0.619329	0.938898	0.591225	0.936399
cg07215788	14	56130239	KTN1	Body	opensea	-0.0151269	0.167605	0.815557	0.0270386	0.583787	0.946061	0.0727037	0.554162	0.923606	0.623537	0.943148
cg20867953	14	56132226	KTN1	Body	opensea	-0.00209909	0.444117	0.917011	0.008183	0.67159	0.961101	-0.0155751	0.283985	0.83626	0.414344	0.889315
cg02863060	14	56137873	KTN1	Body	opensea	0.00467429	0.304008	0.877205	0.0104014	0.414061	0.905917	-0.0022446	0.232456	0.811704	0.27277	0.835357
cg23866358	14	56139473	KTN1	Body	opensea	-0.00428088	0.437305	0.915207	0.000970734	0.850125	0.984774	-0.00541084	0.632945	0.941958	0.602005	0.938459
cg07802872	14	56141739	KTN1	Body	opensea	-0.00210928	0.844524	0.984547	0.0110762	0.765073	0.974236	-0.00382524	0.590012	0.932274	0.708988	0.959456
cg26246078	14	56151250	KTN1	3'UTR	opensea	0.0468878	0.308412	0.878261	0.0485367	0.288085	0.863202	0.0322119	0.472609	0.902456	0.311607	0.851788
cg12373236	14	75130883	AREL1	Body	opensea	0.0103942	0.35626	0.893812	0.00815794	0.524558	0.933912	-0.0170318	0.885471	0.985451	0.536918	0.923636
cg10956275	14	75134591	AREL1	Body	opensea	0.0134426	0.949173	0.995362	0.0185771	0.683145	0.962627	-0.0181452	0.240123	0.81538	0.764014	0.969274
cg09064087	14	75142488	AREL1	Body	opensea	0.0331437	0.495692	0.929195	0.0168479	0.413231	0.905741	0.036084	0.716359	0.958679	0.500058	0.914242
cg20463539	14	75143021	AREL1	ExonBnd	opensea	-0.00617696	0.369363	0.897344	-5.385e-05	0.966404	0.997262	-0.00422057	0.820543	0.975886	0.818643	0.977781
cg21395655	14	75143793	AREL1	Body	opensea	-0.00286884	0.856959	0.986148	0.00295217	0.705828	0.966096	0.00059237	0.617307	0.938358	0.801133	0.975128
cg17329988	14	75143797	AREL1	Body	opensea	0.00138034	0.838424	0.983969	0.0021568	0.918511	0.992474	-0.0132051	0.196496	0.791292	0.613661	0.940749
cg08753407	14	75151317	AREL1	Body	opensea	0.0159835	0.458062	0.920537	0.00148636	0.806571	0.97963	0.0285612	0.340102	0.859213	0.483435	0.909905
cg11034672	14	75151321	AREL1	Body	opensea	0.0184986	0.669296	0.961649	-0.0229059	0.408709	0.904399	-0.000372334	0.808208	0.973872	0.814801	0.977067
cg23796523	14	75152515	AREL1	5'UTR	opensea	0.0501331	0.98867	0.998953	0.0524133	0.487747	0.925544	0.0956335	0.110614	0.729626	0.402482	0.885673
cg06984345	14	75162215	AREL1	5'UTR	opensea	0.0117005	0.0600313	0.71714	0.00748851	0.176197	0.805578	0.00273282	0.504004	0.911011	0.156936	0.766738
cg04735620	14	75164845	AREL1	5'UTR	opensea	0.0198498	0.774708	0.976463	-0.0391599	0.194051	0.816761	0.0480033	0.866132	0.982519	0.603519	0.938714
cg08602622	14	75177558	AREL1	5'UTR	shelf	-0.0175099	0.766478	0.97541	0.00759672	0.127687	0.769413	-0.015137	0.64648	0.944866	0.536403	0.923423
cg01426210	14	75177609	AREL1	5'UTR	shelf	0.0212858	0.911596	0.991613	0.0345728	0.611278	0.950647	-0.00205723	0.802437	0.973109	0.892411	0.98799
cg11495779	14	75179656	AREL1	1stExon	island	-0.00498744	0.039261	0.682291	0.00374613	0.204344	0.822571	-0.00241959	0.130174	0.747035	0.0802753	0.69248
cg02599938	14	75179659	AREL1	1stExon	island	-0.00512158	0.51257	0.933243	0.00185382	0.709563	0.966578	-0.00283573	0.509615	0.912395	0.542515	0.92491
cg14660362	14	75179805	AREL1	1stExon	island	0.00405254	0.650953	0.959183	-0.00126331	0.340053	0.8824	-0.00676331	0.145445	0.758875	0.30033	0.847158
cg00567115	14	75180418	AREL1	TSS1500	shore	0.0076928	0.720053	0.969242	0.000701852	0.622589	0.952652	-0.0258867	0.335383	0.857544	0.512317	0.917458
cg03452759	20	31467215		IGR	opensea	-0.00687322	0.0740711	0.735262	0.00149446	0.224441	0.83389	-0.0163981	0.0509961	0.655333	0.0740458	0.684783
Gene-wise analysis of differentially methylated regions
cg10050900	1	9712928	C1orf200	Body	island	-0.00198734	0.895254	0.990207	-0.0292335	0.42705	0.909632	-0.00950922	0.522102	0.915631	0.570774	0.931342
cg07793148	1	9712988	C1orf200	Body	island	0.0107971	0.0186407	0.618389	-0.00840539	0.0461796	0.658338	0.020046	0.018217	0.573767	0.0158773	0.541201
cg00231528	1	9714280	C1orf200	Body	shore	-0.0418559	0.105457	0.768648	-0.0345854	0.112932	0.75604	0.0117759	0.412375	0.883695	0.145231	0.758077
cg08854008	1	9714397	C1orf200	Body	shore	-0.00955003	0.0794806	0.741484	-0.0326081	0.0425464	0.650652	-0.0202952	0.076272	0.69289	0.0453797	0.633031
cg12354861	1	9714810	C1orf200	TSS200	shore	0.0145783	0.538527	0.938885	-0.00561002	0.322398	0.876179	0.0155851	0.565413	0.926636	0.430315	0.894418
cg14989202	1	9714843	C1orf200	TSS200	shore	-0.0323893	0.583472	0.948075	-0.0332959	0.454557	0.916751	-0.0180422	0.518847	0.914888	0.482932	0.909758
cg16597045	1	9714845	C1orf200	TSS1500	shore	-0.027891	0.441836	0.916351	-0.0540263	0.161622	0.795633	0.00694467	0.849748	0.980398	0.390685	0.881429
cg22595920	1	9716050	C1orf200	TSS1500	shelf	0.00943619	0.255671	0.85781	0.0221145	0.122999	0.764844	-0.00126219	0.739577	0.962903	0.273633	0.835808
cg11725640	3	147104488	ZIC4	3'UTR	opensea	-0.0420283	0.784022	0.977635	-0.0862875	0.347966	0.885401	-0.00861271	0.824794	0.976605	0.717068	0.961213
cg26386385	3	147104636	ZIC4	3'UTR	shelf	-0.0479011	0.454712	0.919694	-0.0319808	0.540033	0.937606	0.0177845	0.588313	0.931936	0.764564	0.969388
cg07406191	3	147105190	ZIC4	3'UTR	shelf	-0.0449786	0.563975	0.943962	-0.156659	0.790912	0.977459	-0.00463568	0.365186	0.867921	0.660562	0.950667
cg12976081	3	147105899	ZIC4	3'UTR	shelf	-0.0584419	0.660779	0.96052	-0.153706	0.855986	0.985619	-0.00659306	0.305045	0.845346	0.643178	0.947273
cg00334063	3	147106010	ZIC4	3'UTR	shelf	-0.061286	0.742514	0.972274	-0.153094	0.555071	0.940465	0.00179836	0.320599	0.851866	0.79265	0.973834
cg22614239	3	147106208	ZIC4	3'UTR	shelf	-0.0495393	0.87506	0.988051	-0.0977177	0.457433	0.917457	-0.04762	0.983306	0.998203	0.737469	0.964631
cg08889797	3	147106489	ZIC4	3'UTR	shelf	-0.0569089	0.682018	0.96382	-0.129848	0.269424	0.855329	-0.0170439	0.674062	0.950493	0.688254	0.955947
cg04556126	3	147106561	ZIC4	3'UTR	shore	-0.0857686	0.558917	0.943019	-0.133457	0.980764	0.998557	0.0184111	0.115601	0.734412	0.428442	0.89388
cg04079301	3	147106635	ZIC4	3'UTR	shore	-0.000369753	0.913245	0.991739	-0.0243024	0.568104	0.943061	-0.0138547	0.630436	0.9414	0.996361	0.999586
cg16240162	3	147106890	ZIC4	Body	shore	-0.056728	0.658292	0.960256	-0.113243	0.227622	0.835548	0.00327615	0.561278	0.925486	0.694126	0.956906
cg11139044	3	147107109	ZIC4	Body	shore	-0.051444	0.911818	0.991664	-0.106607	0.351813	0.886651	0.00978704	0.423326	0.887167	0.927075	0.99223
cg01137401	3	147107349	ZIC4	Body	shore	-0.0232407	0.545934	0.940597	-0.0850572	0.686028	0.963181	-0.0443408	0.649573	0.945481	0.81414	0.976942
cg23980740	3	147107900	ZIC4	Body	shore	-0.0636106	0.919844	0.9923	-0.13101	0.540317	0.937616	0.0573422	0.189756	0.78779	0.772149	0.970534
cg26790247	3	147108512	ZIC4	Body	island	-0.0537339	0.689632	0.964788	-0.105445	0.25614	0.849695	-0.00141536	0.790564	0.971149	0.642168	0.94702
cg16768018	3	147108843	ZIC4	Body	island	-0.0769962	0.883061	0.989102	-0.116847	0.737482	0.970383	-0.00027646	0.325805	0.85381	0.774596	0.970832
cg15105326	3	147108916	ZIC4	Body	island	-0.0692941	0.705113	0.967118	-0.0981171	0.473351	0.921679	0.00896035	0.527507	0.916847	0.864369	0.984406
cg08393041	3	147109426	ZIC4	Body	island	-0.124723	0.523397	0.935737	-0.132118	0.426328	0.909461	0.0271743	0.620266	0.939123	0.731539	0.96353
cg17569743	3	147109490	ZIC4	Body	island	-0.0675008	0.665742	0.961146	-0.157163	0.773979	0.975355	0.014496	0.282284	0.835578	0.659508	0.950481
cg18930354	3	147109629	ZIC4	Body	island	-0.0734443	0.850283	0.985265	-0.167993	0.544261	0.938529	0.00333447	0.32826	0.854582	0.840933	0.981276
cg20939084	3	147109784	ZIC4	Body	island	-0.0365863	0.904053	0.990944	-0.151132	0.198708	0.819408	-0.00913772	0.783817	0.970088	0.676857	0.953579
cg22796509	3	147110295	ZIC4	Body	island	0.00744929	0.935933	0.993796	0.00430111	0.833708	0.983015	-0.0112878	0.428391	0.888668	0.696008	0.957262
cg00235367	3	147110322	ZIC4	Body	island	0.00135481	0.62389	0.95531	0.00427215	0.897376	0.990404	-0.00512254	0.281844	0.835385	0.603529	0.938713
cg08812189	3	147110367	ZIC4	Body	island	-0.000222142	0.0844946	0.747765	0.00164132	0.147846	0.786278	-0.0214767	0.00237234	0.42597	0.0242181	0.574032
cg07850418	3	147110378	ZIC4	Body	island	0.00295479	0.403018	0.906404	-0.00170635	0.157437	0.793106	0.000908651	0.268688	0.829867	0.225052	0.809948
cg12388007	3	147110499	ZIC4	Body	island	0.00534721	0.723184	0.969752	0.00398162	0.811915	0.980353	-7.40818e-05	0.605374	0.935768	0.688993	0.956095
cg01581018	3	147110595	ZIC4	Body	island	-0.00563202	0.494821	0.92903	0.00420262	0.84442	0.984105	-0.0121113	0.296838	0.841248	0.487561	0.911081
cg13340636	3	147110667	ZIC4	Body	island	0.0234783	0.759178	0.97464	0.00718216	0.888723	0.989461	-0.0130214	0.357661	0.865015	0.785492	0.972777
cg27606499	3	147111120	ZIC4	Body	island	0.00282521	0.414396	0.909456	-0.0049944	0.216539	0.829852	0.0144469	0.754115	0.965413	0.390609	0.881412
cg03881775	3	147111135	ZIC4	Body	island	0.00310076	0.660369	0.960484	0.00629411	0.950482	0.995767	-0.00331367	0.362066	0.866562	0.610051	0.940055
cg00154357	3	147111280	ZIC4	Body	island	0.00596824	0.844999	0.984606	0.0168382	0.367205	0.891813	0.000401707	0.876947	0.984088	0.730616	0.963399
cg17003736	3	147111308	ZIC4	Body	island	-0.00704961	0.852672	0.985569	0.0108907	0.148888	0.786951	0.00129312	0.484921	0.90581	0.475152	0.907709
cg03900143	3	147111660	ZIC4	Body	island	0.00335832	0.659011	0.960256	0.0125228	0.473543	0.921728	0.000827162	0.851079	0.980538	0.972704	0.997141
cg02653559	3	147112081	ZIC4	Body	shore	-0.0213453	0.679529	0.963355	-0.00353971	0.866032	0.986976	-0.0199306	0.848063	0.980153	0.87525	0.985848
cg25007283	3	147112143	ZIC4	Body	shore	-0.00694148	0.0884083	0.751592	0.0283889	0.182993	0.809898	-0.0111616	0.0480069	0.650636	0.0707304	0.680043
cg22203776	3	147112316	ZIC4	Body	shore	-0.0742283	0.253055	0.856598	-0.0457574	0.319107	0.874993	0.0325931	0.80803	0.97385	0.489105	0.911595
cg02126051	3	147112438	ZIC4	Body	shore	-0.077334	0.125638	0.786864	-0.00230919	0.358124	0.888618	0.0130106	0.486355	0.906159	0.254584	0.826263
cg18292434	3	147112541	ZIC4	Body	shore	-0.0467201	0.3643	0.895912	-0.00816997	0.657733	0.958897	-0.000362371	0.91606	0.989715	0.650915	0.948874
cg04557018	3	147112605	ZIC4	Body	shore	-0.0609878	0.300212	0.875671	0.0110227	0.650747	0.957917	0.0271796	0.990008	0.999092	0.591674	0.936474
cg02390329	3	147113092	ZIC4	Body	shore	-0.0253026	0.708927	0.967691	-0.0313554	0.434636	0.911665	-0.00246473	0.763552	0.967137	0.755151	0.967672
cg05855917	3	147113700	ZIC4	Body	island	-0.0899828	0.393916	0.904228	-0.090521	0.370031	0.892774	0.0169378	0.784361	0.970168	0.590692	0.936263
cg18082337	3	147113726	ZIC4	Body	island	-0.0350434	0.70831	0.96761	-0.0671242	0.848217	0.984442	-0.0291315	0.613355	0.937566	0.8045	0.975524
cg12892506	3	147113918	ZIC4	Body	island	-0.074363	0.563566	0.943915	-0.09425	0.315332	0.873542	-0.0225775	0.867587	0.98274	0.525508	0.920955
cg18731327	3	147114352	ZIC4	Body	island	-0.054775	0.846991	0.984859	-0.0926267	0.732819	0.969679	-0.00558454	0.556552	0.924144	0.875018	0.985848
cg00028935	3	147114406	ZIC4	Body	island	-0.0624887	0.550253	0.941413	-0.135162	0.739969	0.970686	-0.0313668	0.473936	0.902818	0.723655	0.962303
cg08091192	3	147114986	ZIC4	Body	shore	-0.098665	0.839765	0.984089	-0.149608	0.939089	0.994682	-0.0151235	0.259936	0.825361	0.650652	0.948818
cg08013557	3	147115043	ZIC4	Body	shore	-0.0488983	0.832531	0.983238	-0.0866274	0.780823	0.97627	-0.0241154	0.531756	0.918033	0.841118	0.981312
cg06070263	3	147115930	ZIC4	Body	island	-0.0553277	0.764653	0.975255	-0.115312	0.66783	0.960426	-0.00123446	0.36288	0.866993	0.778977	0.971681
cg03388789	3	147116135	ZIC4	Body	island	-0.0316026	0.915869	0.99199	-0.093299	0.28149	0.86059	0.0180946	0.541828	0.920564	0.831426	0.979766
cg25449440	3	147116420	ZIC4	Body	island	-0.0303948	0.617399	0.954041	-0.0678689	0.202367	0.821472	-0.0102231	0.639202	0.943389	0.631347	0.94463
cg00896370	3	147116807	ZIC4	Body	shore	-0.034457	0.280471	0.868283	-0.0225089	0.252995	0.848409	-0.00047205	0.0232553	0.59336	0.1037	0.719312
cg13897134	3	147120248	ZIC4	Body	shelf	-0.0431979	0.589862	0.94925	-0.0724868	0.781283	0.976328	0.0660679	0.0994716	0.718017	0.37129	0.875015
cg23957311	3	147121892	ZIC4	5'UTR	opensea	-0.0196124	0.0932694	0.756945	0.00402287	0.0214158	0.592408	-0.0113555	0.016902	0.567643	0.0217791	0.566069
cg26224785	3	147122315	ZIC4	5'UTR	opensea	-0.0280265	0.756761	0.974375	-0.0711388	0.147235	0.785621	-0.00790003	0.892577	0.986516	0.550991	0.927022
cg06166523	3	147122664	ZIC4	5'UTR	opensea	-0.0602773	0.285147	0.870252	-0.068141	0.177209	0.806369	-0.00774662	0.917016	0.989831	0.398512	0.884303
cg21639713	3	147123123	ZIC4	5'UTR	shelf	-0.057374	0.0959902	0.759307	-0.0748715	0.0207109	0.589355	-0.032126	0.325561	0.853661	0.0717729	0.681285
cg24620761	3	147123199	ZIC4	5'UTR	shelf	-0.0555923	0.327097	0.885088	-0.0814321	0.108599	0.751364	-0.00670687	0.823503	0.97644	0.3064	0.849419
cg05811594	3	147123392	ZIC4	5'UTR	shelf	-0.0294386	0.66832	0.961509	-0.0908306	0.681006	0.962422	0.007667	0.30159	0.84382	0.704783	0.958692
cg16790847	3	147123429	ZIC4	5'UTR	shelf	-0.0505653	0.720335	0.969259	-0.0738005	0.304708	0.869724	0.00616655	0.519871	0.915127	0.784684	0.972693
cg02387803	3	147123457	ZIC4	5'UTR	shelf	-0.0548474	0.32414	0.884323	-0.0718587	0.118311	0.76081	-0.0218102	0.71482	0.958434	0.289508	0.842489
cg19516404	3	147123475	ZIC4	5'UTR	shelf	-0.0405684	0.821429	0.981999	-0.0615358	0.455704	0.917002	0.00112021	0.561151	0.925445	0.885122	0.987043
cg05158240	3	147123477	ZIC4	5'UTR	shelf	-0.0541527	0.0198295	0.622855	-0.0451105	0.0199781	0.586933	0.00874048	0.637295	0.943003	0.0607691	0.663042
cg12652796	3	147124100	ZIC4	5'UTR	shelf	-0.0740049	0.968277	0.997331	-0.0889862	0.706649	0.966191	0.0308289	0.384702	0.874566	0.870891	0.985295
cg03355998	3	147124363	ZIC4	1stExon	shelf	-0.0634898	0.946163	0.995107	-0.10179	0.676513	0.961835	-0.0150582	0.730591	0.961312	0.997119	0.999659
cg21127068	3	147124417	ZIC4	TSS1500	shelf	-0.0479455	0.674897	0.962635	-0.0648817	0.479434	0.923316	-0.0103917	0.977363	0.997588	0.674907	0.953355
cg06369327	3	147124523	ZIC4	TSS1500	shelf	-0.0878039	0.749861	0.973354	-0.136145	0.470874	0.920971	0.0211325	0.428393	0.888668	0.926211	0.992109
cg05548555	3	147124543	ZIC4	TSS1500	shelf	-0.0909515	0.961305	0.996687	-0.132314	0.688444	0.96357	-0.0133304	0.414193	0.884225	0.89562	0.988383
cg15255896	3	147124665	ZIC4	TSS1500	shelf	-0.0541714	0.612303	0.953346	-0.0793028	0.561897	0.941711	-0.0253	0.981456	0.998028	0.699435	0.957808
cg14548128	3	147124683	ZIC4	TSS1500	shelf	-0.0888593	0.694628	0.965531	-0.0272346	0.951855	0.995865	-0.0195907	0.784292	0.970168	0.982677	0.998125
cg26791399	3	147124687	ZIC4	TSS1500	shelf	-0.0325602	0.394945	0.904508	0.0460927	0.862626	0.986469	0.023757	0.820768	0.975953	0.771591	0.970454
cg02820514	3	147124827	ZIC4	TSS1500	shelf	-0.0996386	0.792947	0.978601	-0.12088	0.954223	0.996078	0.0208435	0.204986	0.79652	0.565453	0.930219
cg13015925	3	147125114	ZIC4	TSS1500	shore	-0.0832949	0.989377	0.999008	-0.0855511	0.972237	0.997927	0.021235	0.160396	0.76963	0.604572	0.938927
cg13278496	3	147125287	ZIC4	TSS1500	shore	-0.0349172	0.418311	0.910547	0.00139274	0.919658	0.992551	-0.0257407	0.636672	0.942834	0.66966	0.95255
cg23189410	3	147125712	ZIC4	TSS1500	shore	-0.053431	0.718407	0.969012	-0.0550406	0.766812	0.974452	-0.0444109	0.661675	0.947913	0.692595	0.956693
cg17546247	3	147125714	ZIC4	TSS1500	shore	-0.0771533	0.594087	0.950048	-0.0597306	0.52143	0.933252	-0.0116191	0.154171	0.764856	0.347182	0.866545
cg08070771	3	147125758	ZIC4	TSS1500	shore	-0.0333062	0.824645	0.982534	-0.0541514	0.99402	0.999651	-0.0372541	0.439663	0.892347	0.717897	0.961344
cg11142389	3	147125765	ZIC4	TSS1500	shore	-0.0685933	0.757177	0.974406	-0.0920404	0.563695	0.941986	-0.0203199	0.538263	0.919671	0.919955	0.991367
cg24686610	3	147125782	ZIC4	TSS1500	shore	-0.0276935	0.967185	0.997217	-0.0470468	0.742079	0.971173	-0.0385597	0.840494	0.978921	0.836121	0.980497
cg10835659	9	132933827	NCS1	TSS1500	shore	0.0132348	0.613115	0.953451	0.0191841	0.580347	0.945412	0.051942	0.0495128	0.653637	0.27152	0.834449
cg15879720	9	132933878	NCS1	TSS1500	shore	0.0325118	0.375478	0.898964	0.0232775	0.493458	0.927025	0.0581252	0.035425	0.626578	0.182145	0.783902
cg19746893	9	132934673	NCS1	TSS200	shore	0.00658072	0.881459	0.988882	0.004606	0.831006	0.982731	-0.00602919	0.059893	0.671174	0.47568	0.907888
cg00254868	9	132934695	NCS1	TSS200	shore	0.000531712	0.333769	0.887104	-0.000421781	0.376852	0.895179	7.6129e-05	0.313399	0.84857	0.302155	0.847677
cg03408778	9	132934699	NCS1	TSS200	shore	0.0049354	0.859746	0.986522	0.00606971	0.893803	0.990036	0.000346472	0.317818	0.850676	0.636221	0.945702
cg04552666	9	132937763	NCS1	Body	shelf	0.0152027	0.259021	0.859162	0.0160553	0.351428	0.886519	-0.0177339	0.285409	0.836866	0.258771	0.828774
cg06326832	9	132947536	NCS1	Body	opensea	-0.0293418	0.517529	0.934429	0.000557667	0.113103	0.756096	0.0221485	0.0485684	0.651713	0.127578	0.742961
cg09503767	9	132947677	NCS1	Body	opensea	-0.0386913	0.782661	0.977469	-0.0315199	0.948907	0.99557	0.00908922	0.251111	0.821072	0.590609	0.936248
cg19573495	9	132948172	NCS1	Body	opensea	-0.0281916	0.353433	0.892938	0.000640389	0.878155	0.988349	0.00912688	0.740503	0.963039	0.78419	0.972597
cg09632095	9	132952687	NCS1	Body	opensea	-0.0170052	0.306	0.877881	-0.0188028	0.362017	0.889911	0.0907466	0.449523	0.895431	0.665388	0.951628
cg14687339	9	132955267	NCS1	Body	opensea	0.00326553	0.67401	0.962462	0.0137986	0.747199	0.971937	0.0152689	0.900524	0.987608	0.75337	0.967393
cg19138043	9	132955743	NCS1	Body	opensea	-0.00905082	0.974785	0.997888	-1.69928e-05	0.928466	0.99355	0.014752	0.517984	0.914705	0.799494	0.974878
cg24998349	9	132956004	NCS1	Body	opensea	-0.0424624	0.466973	0.922757	-0.0512576	0.385439	0.897877	-0.0474906	0.896098	0.987013	0.594038	0.936942
cg04785985	9	132956048	NCS1	Body	opensea	-0.0522256	0.0356199	0.675002	-0.0203428	0.121592	0.763749	0.0465891	0.365988	0.868118	0.307658	0.850031
cg14150314	9	132958649	NCS1	Body	opensea	-0.0206163	0.401653	0.906067	-0.0113116	0.669395	0.960751	0.0245188	0.744496	0.963669	0.731958	0.963645
cg11854372	9	132959210	NCS1	Body	opensea	0.00878354	0.711144	0.967899	0.0333296	0.440854	0.913261	0.0766784	0.11594	0.734743	0.325576	0.857815
cg16452987	9	132959967	NCS1	Body	opensea	0.00230229	0.395871	0.904758	0.00505192	0.33093	0.879043	0.00211255	0.760109	0.966492	0.440863	0.897365
cg24937644	9	132962242	NCS1	TSS1500	opensea	0.00715768	0.624361	0.955387	0.0182155	0.41977	0.907669	0.014767	0.818905	0.975669	0.58026	0.933657
cg23541792	9	132962290	NCS1	TSS1500	opensea	0.00181926	0.721419	0.969443	-0.0183048	0.499942	0.928389	0.00508747	0.791557	0.971307	0.63888	0.946335
cg11322715	9	132962705	NCS1	TSS200	opensea	0.0381863	0.953807	0.995947	0.0415689	0.61311	0.950878	0.0588405	0.480638	0.904823	0.676739	0.953566
cg14765881	9	132962862	NCS1	TSS200	opensea	0.0459341	0.851199	0.985411	0.0213535	0.959245	0.996451	0.0588722	0.535768	0.919037	0.757133	0.967904
cg04992022	9	132962888	NCS1	1stExon	opensea	0.0333786	0.325152	0.884584	0.0424952	0.142463	0.78208	-0.0415209	0.968148	0.996432	0.378946	0.877745
cg20758247	9	132963726	NCS1	Body	opensea	-0.00649841	0.499368	0.930036	0.0183511	0.138387	0.778523	-0.00471736	0.295659	0.840865	0.24623	0.822014
cg09490638	9	132971439	NCS1	Body	opensea	-0.0227895	0.560895	0.943387	-0.0125075	0.519746	0.932827	0.020696	0.755422	0.965629	0.739075	0.964941
cg02685954	9	132975330	NCS1	Body	opensea	-0.000921998	0.830433	0.983186	-0.00153225	0.835272	0.983075	-0.0044002	0.99735	0.999788	0.997592	0.999679
cg18701657	9	132980275	NCS1	Body	opensea	-0.00795547	0.342524	0.88982	0.00262175	0.717479	0.9677	-0.0278568	0.212941	0.801439	0.355647	0.869871
cg04997541	9	132982449	NCS1	Body	opensea	-0.00780043	0.0836237	0.746539	-0.00825058	0.0420049	0.649607	0.0165367	0.280554	0.835023	0.0797166	0.691734
cg10074504	9	132998532	NCS1	3'UTR	opensea	-0.0103736	0.184464	0.824801	0.00671998	0.979504	0.998547	-0.0100111	0.137365	0.752874	0.303448	0.848112
cg14654385	11	63973006	FERMT3	TSS1500	shore	-0.0519697	0.00670122	0.530268	-0.0374827	0.0142208	0.558626	-0.0183127	0.0358478	0.627381	0.00900442	0.491685
cg03045038	11	63973199	FERMT3	TSS1500	shore	-0.020892	0.0396479	0.683164	-0.0282713	0.0221265	0.594926	-0.00403534	0.0412358	0.638895	0.0215615	0.565694
cg18921653	11	63973423	FERMT3	TSS1500	shore	-0.0492164	0.00709136	0.535586	-0.0318389	0.0171895	0.574641	-0.00541944	0.0686668	0.683535	0.0129433	0.522397
cg22056218	11	63973536	FERMT3	TSS1500	shore	-0.0321928	0.0527485	0.705949	-0.0405201	0.0313543	0.624238	0.0215858	0.301161	0.84357	0.0634548	0.667292
cg25338707	11	63973846	FERMT3	TSS1500	shore	-0.0345008	0.0064406	0.526843	-0.0422282	0.00405226	0.463026	0.00718283	0.0338893	0.623556	0.00547837	0.452872
cg12005186	11	63973952	FERMT3	TSS200	shore	-0.0159996	0.368605	0.896985	-0.0313027	0.195366	0.817536	0.00879976	0.581321	0.930128	0.319889	0.855258
cg06385449	11	63974123	FERMT3	TSS200	shore	-0.0083544	0.284325	0.869996	-5.96855e-05	0.36896	0.892443	0.01585	0.41016	0.883063	0.313098	0.852418
cg09302355	11	63974131	FERMT3	TSS200	shore	-0.0135221	0.0291733	0.658459	-0.0128155	0.0243543	0.601237	-0.00427815	0.0279673	0.608562	0.0171337	0.546944
cg07682037	11	63974153	FERMT3	1stExon	shore	-0.0332312	0.0234564	0.637719	-0.054675	0.00514371	0.479495	0.00790106	0.0955794	0.714209	0.0150348	0.536153
cg16289449	11	63974162	FERMT3	1stExon	shore	0.0223515	0.635423	0.956935	-0.00047935	0.315539	0.873654	0.0257017	0.485061	0.905859	0.431084	0.894545
cg24088438	11	63974229	FERMT3	1stExon	shore	-0.0236111	0.241318	0.85175	-0.0430868	0.136141	0.776844	0.0117041	0.525644	0.916507	0.23229	0.814315
cg01647936	11	63974772	FERMT3	5'UTR	shore	-0.0308939	0.147304	0.802916	-0.0494247	0.0495786	0.665636	0.00529531	0.282303	0.835593	0.10436	0.719933
cg20136100	11	63974860	FERMT3	Body	island	-0.0217368	0.381266	0.900361	-0.0414726	0.114678	0.757508	-0.00564032	0.472017	0.902275	0.250046	0.823863
cg01447914	11	63974955	FERMT3	Body	island	-0.0279953	0.0263292	0.647526	-0.0398387	0.0152187	0.564512	0.00242163	0.074905	0.691551	0.0205215	0.561731
cg02556655	11	63975026	FERMT3	Body	island	-0.0167428	0.0361593	0.675436	-0.00781102	0.0700439	0.702155	-0.00828464	0.072545	0.68884	0.0400119	0.62138
cg03599087	11	63975092	FERMT3	Body	shore	-0.0208285	0.127898	0.789024	-0.0154358	0.224521	0.833913	0.0403156	0.520312	0.915278	0.220915	0.807971
cg13329217	11	63975481	FERMT3	Body	shore	0.0119419	0.0515905	0.703546	0.000458665	0.0415497	0.648536	0.0567049	0.176064	0.779774	0.053969	0.650748
cg02113067	11	63977233	FERMT3	Body	shelf	0.0007402	0.660102	0.960467	0.0112232	0.72157	0.968235	-0.016905	0.369664	0.86955	0.540972	0.924654
cg14784753	11	63978796	FERMT3	Body	shelf	-0.0013297	0.982945	0.998519	-0.000176765	0.985984	0.998979	0.00336598	0.747594	0.964189	0.90896	0.989893
cg09616567	11	63978932	FERMT3	ExonBnd	shelf	-0.0120022	0.723009	0.969707	-0.00875865	0.754101	0.9728	0.0191252	0.0833567	0.700437	0.383038	0.878925
cg26553188	11	63979168	FERMT3	Body	opensea	0.0076765	0.997954	0.999872	0.00472093	0.828718	0.982394	0.00691914	0.843764	0.979514	0.880451	0.986461
cg18566095	11	63982675	FERMT3	Body	opensea	-0.0259035	0.279953	0.868141	-0.0391025	0.0764452	0.711736	-0.00717121	0.351808	0.863162	0.170546	0.776463
cg00354992	11	63984558	FERMT3	Body	opensea	0.0209005	0.668286	0.961509	-0.00212245	0.432068	0.911096	-0.00715049	0.415243	0.884491	0.463417	0.90449
cg14956360	11	63986797	FERMT3	Body	opensea	0.0426259	0.322313	0.883638	0.0231381	0.24004	0.842112	0.0297555	0.299113	0.84251	0.247455	0.822668
cg06586328	11	63987447	FERMT3	Body	opensea	0.00757778	0.787058	0.977946	-0.00112111	0.892269	0.989907	-0.0156666	0.279858	0.834685	0.731961	0.963645
cg16548984	11	63987787	FERMT3	ExonBnd	opensea	-0.00239613	0.544796	0.940164	0.00248811	0.838503	0.983403	0.00367177	0.799598	0.972738	0.839734	0.981151
cg10977761	11	63988153	FERMT3	ExonBnd	opensea	-0.00609883	0.946999	0.995174	0.00456637	0.307336	0.870645	0.0069599	0.0886864	0.706837	0.310492	0.851118
cg06598256	11	63988554	FERMT3	Body	opensea	0.00924241	0.298847	0.875126	0.0123687	0.464477	0.919361	-0.0223367	0.0745469	0.691275	0.19869	0.794318
cg20162599	11	63990138	FERMT3	Body	shelf	0.0115814	0.225964	0.845711	0.000312572	0.924806	0.993202	-0.0052019	0.766936	0.967743	0.763503	0.96913
cg20160996	11	63990575	FERMT3	Body	shelf	0.0244979	0.401907	0.906131	0.0110441	0.804374	0.979305	-0.00850221	0.905992	0.988238	0.662571	0.950991
cg06219103	11	63990595	FERMT3	Body	shelf	0.0171272	0.79831	0.979315	0.0146019	0.853961	0.985339	0.00756231	0.892679	0.986533	0.835419	0.980426
cg06243084	11	63990629	FERMT3	Body	shelf	-0.000544339	0.80204	0.979835	0.00294171	0.828168	0.982372	0.00429673	0.547486	0.921949	0.8377	0.98082
cg15107132	11	63991130	FERMT3	3'UTR	shelf	-0.0059295	0.371798	0.898082	-0.00667756	0.371733	0.893413	0.00169127	0.786081	0.970468	0.455806	0.902226
cg24256772	11	94275751	FUT4	TSS1500	shore	-0.022388	0.766817	0.975455	-0.0268466	0.714645	0.967348	-0.0209192	0.987632	0.9988	0.805874	0.975734
cg26959982	11	94276387	FUT4	TSS1500	shore	-0.00857138	0.177363	0.820861	-0.00969934	0.194908	0.817397	-0.0156958	0.263217	0.827156	0.174271	0.779182
cg20515751	11	94276511	FUT4	TSS1500	shore	0.00159037	0.421766	0.911466	-0.00536721	0.175411	0.805203	-0.00740088	0.210769	0.800298	0.217909	0.806185
cg19147295	11	94276694	FUT4	TSS1500	shore	0.0364088	0.830305	0.983184	0.0575311	0.683952	0.962774	0.0377817	0.90544	0.98822	0.788557	0.97324
cg02709181	11	94276895	FUT4	TSS200	island	0.0129193	0.988929	0.998978	-0.0032179	0.171302	0.802314	-0.00723998	0.023762	0.59521	0.182522	0.784189
cg00796728	11	94276898	FUT4	TSS200	island	0.0158774	0.825323	0.982584	0.00712061	0.778643	0.975933	0.00754906	0.969763	0.996633	0.992977	0.999168
cg19625116	11	94276903	FUT4	TSS200	island	0.00190314	0.316301	0.88136	0.00576013	0.543724	0.938391	0.00638754	0.54315	0.920893	0.422841	0.892128
cg13556659	11	94276960	FUT4	TSS200	island	0.0145031	0.146802	0.802635	0.00862774	0.405614	0.903519	0.00154934	0.826207	0.976781	0.363121	0.872458
cg03341697	11	94277138	FUT4	5'UTR	island	0.0038508	0.497265	0.929515	0.000895426	0.698936	0.965178	0.000720319	0.814894	0.974977	0.638135	0.946153
cg12631737	11	94277190	FUT4	5'UTR	island	-0.000621626	0.365831	0.896331	-0.00153727	0.265105	0.853356	-0.00265561	0.380143	0.873135	0.295359	0.845039
cg16095615	11	94277451	FUT4	1stExon	island	0.00244672	0.857857	0.98627	0.00473222	0.398947	0.901469	-0.00366657	0.41327	0.883902	0.938182	0.993544
cg03543495	11	94277826	FUT4	1stExon	island	0.000479497	0.533344	0.937707	0.00276634	0.460772	0.918213	-0.00814171	0.860941	0.981888	0.577777	0.933058
cg05229803	11	94278407	FUT4	1stExon	island	0.001192	0.799373	0.979514	-0.0108212	0.535683	0.936496	0.00238724	0.916658	0.989788	0.779577	0.971796
cg08863777	11	94278457	FUT4	1stExon	island	-0.0857564	0.00399952	0.489137	-0.0662061	0.00868353	0.519984	-0.0407893	0.0763598	0.692946	0.00866098	0.489994
cg20533957	11	94278538	FUT4	1stExon	island	-0.07452	0.000308477	0.274814	-0.0772866	0.000234575	0.24767	-0.0167997	0.00614722	0.493385	0.000322691	0.223318
cg07235053	11	94278581	FUT4	1stExon	island	-0.0841246	0.0018911	0.437939	-0.0620419	0.00412992	0.463788	-0.0154381	0.0576132	0.668136	0.00449869	0.436537
cg04757806	11	94278595	FUT4	1stExon	island	-0.0737118	0.000241917	0.255508	-0.0748786	0.000182595	0.227484	-0.0479422	0.00201488	0.415515	0.0001729	0.180845
cg18023065	11	94278603	FUT4	1stExon	island	-0.0655259	0.000479371	0.315177	-0.0845025	4.46436e-05	0.147895	-0.0599464	0.00111922	0.376841	0.000106688	0.153093
cg10283505	11	94278912	FUT4	1stExon	island	-0.0443588	0.0474903	0.696858	-0.0421564	0.01585	0.567531	-0.0188685	0.0661936	0.680652	0.0247431	0.577013
cg13300301	11	94279068	FUT4	1stExon	shore	-0.0419224	0.00616725	0.522292	-0.0467374	0.0055381	0.483549	-0.00986684	0.0474884	0.649913	0.00695714	0.470624
cg16354404	11	94280121	FUT4	1stExon	shore	-0.00683228	0.847665	0.984946	-0.0228594	0.778805	0.97595	0.0217735	0.261173	0.826179	0.708389	0.959312
cg25922863	11	94299774	PIWIL4	TSS1500	opensea	0.00338055	0.592537	0.949895	0.00461862	0.702557	0.965586	-0.00414291	0.778023	0.969426	0.664605	0.951462
cg03744071	11	94300070	PIWIL4	TSS1500	opensea	0.0581861	0.986636	0.998793	0.0485737	0.998607	0.999934	-0.0808449	0.214326	0.802079	0.657463	0.950112
cg00075402	11	94300101	PIWIL4	TSS1500	opensea	0.0462829	0.882644	0.989034	0.00788137	0.733802	0.969807	-0.0492449	0.47771	0.903886	0.744389	0.965819
cg11076996	11	94300248	PIWIL4	TSS1500	opensea	-0.0219493	0.0422822	0.687346	0.0143146	0.606381	0.949667	-0.0182036	0.179082	0.781931	0.158001	0.767632
cg17186139	11	94300254	PIWIL4	TSS1500	opensea	0.0101844	0.988054	0.998901	0.00684989	0.984014	0.998768	0.00255679	0.589568	0.932187	0.847527	0.982065
cg11077225	11	94300493	PIWIL4	1stExon	opensea	0.0150655	0.151036	0.804978	0.00663181	0.0684838	0.700392	-0.00950101	0.159826	0.769151	0.0923786	0.707513
cg23608779	11	94300577	PIWIL4	1stExon	opensea	-0.00489301	0.00944592	0.561261	0.0128392	0.198756	0.81945	-0.00654238	0.0246777	0.598513	0.0267701	0.583995
cg03456193	11	94300678	PIWIL4	1stExon	opensea	0.00888583	0.352351	0.892576	0.00333481	0.707755	0.966359	0.00518609	0.592451	0.933009	0.505888	0.915556
cg19081129	11	94300801	PIWIL4	Body	opensea	0.00588574	0.0531026	0.706562	-0.000125665	0.263341	0.852815	-0.00418888	0.436685	0.891465	0.164719	0.772035
cg09828757	11	94301555	PIWIL4	Body	opensea	0.0321303	0.145186	0.801493	-0.00199353	0.540891	0.937751	0.0154348	0.286511	0.83726	0.257207	0.827842
cg25935979	11	94307552	PIWIL4	Body	opensea	0.015971	0.775911	0.976568	-0.0297931	0.204822	0.822847	-0.00103596	0.482764	0.905278	0.413286	0.889047
cg16436762	11	94307971	PIWIL4	Body	opensea	0.0235548	0.984124	0.998636	0.0402446	0.738537	0.970496	0.0244284	0.845109	0.979669	0.84244	0.981409
cg00912046	11	94317258	PIWIL4	Body	opensea	-0.00769793	0.638927	0.957541	-0.000622681	0.962562	0.996861	-0.00225235	0.982413	0.998132	0.85797	0.983405
cg06840402	11	94321832	PIWIL4	Body	opensea	-0.00671793	0.850905	0.985362	-0.00705992	0.937993	0.994608	0.00016266	0.775866	0.969073	0.842624	0.981445
cg15364353	11	94326185	PIWIL4	Body	opensea	0.00150704	0.143345	0.800047	0.019773	0.511619	0.93096	-7.38866e-05	0.10687	0.725905	0.17738	0.780989
cg24744600	11	94328605	PIWIL4	ExonBnd	opensea	0.00646422	0.358234	0.894227	0.0114566	0.722813	0.968375	-0.014327	0.157335	0.767516	0.331178	0.860418
cg15869982	11	94331268	PIWIL4	Body	opensea	2.06408e-05	0.932968	0.993569	-0.0216312	0.368969	0.892443	-0.00689973	0.684377	0.952455	0.657382	0.950098
cg01887834	11	94336029	PIWIL4	Body	opensea	-0.0023599	0.0132844	0.588197	-0.0372093	0.00853581	0.518371	0.071187	0.287006	0.837413	0.0249166	0.577575
cg20209264	11	94337670	PIWIL4	Body	opensea	-0.014228	0.0842022	0.747431	-0.018814	0.0589243	0.683559	-0.0145788	0.144647	0.758585	0.0672277	0.674559
cg10221008	11	94349669	PIWIL4	ExonBnd	opensea	0.00376697	0.426472	0.912583	0.00516113	0.433951	0.91155	-0.00140411	0.454786	0.897082	0.400976	0.885095
cg19467605	11	94349883	PIWIL4	Body	opensea	-0.00986989	0.169714	0.816602	-0.00653941	0.202099	0.821293	0.0162082	0.867892	0.982792	0.305875	0.849118
cg16270169	11	94350032	PIWIL4	Body	opensea	0.00223703	0.9638	0.996885	-0.00150107	0.833636	0.98301	0.0102164	0.921149	0.990327	0.954378	0.995262
cg06762395	16	75263297	BCAR1	3'UTR	shore	0.0248493	0.0419653	0.68681	0.0206194	0.0398935	0.644431	0.0509947	0.00141407	0.395179	0.00859088	0.489847
cg01342411	16	75263551	BCAR1	Body	island	-0.00613606	0.0230297	0.636633	0.00392293	0.23289	0.838322	0.0314486	0.317367	0.850523	0.104969	0.720691
cg02775230	16	75263800	BCAR1	Body	island	0.00372822	0.114009	0.775937	0.00741393	0.132214	0.773763	0.0499915	0.00420774	0.464396	0.0311606	0.598066
cg05200250	16	75264574	BCAR1	Body	shore	0.0462339	0.675285	0.962686	0.0367854	0.720124	0.968003	0.101005	0.123094	0.740791	0.400482	0.884834
cg21039901	16	75265574	BCAR1	Body	shore	-0.00775708	0.452481	0.919099	0.0295587	0.935624	0.99434	0.0680522	0.238338	0.814516	0.853804	0.982864
cg04775304	16	75266396	BCAR1	Body	shelf	0.0178648	0.102153	0.765918	0.0286229	0.0632794	0.692189	0.0329258	0.0540852	0.660584	0.0509952	0.645639
cg04060571	16	75267857	BCAR1	Body	shore	0.0230271	0.338959	0.888426	0.0350813	0.0957163	0.736092	0.0200694	0.299479	0.842685	0.185315	0.786191
cg02184918	16	75269222	BCAR1	Body	island	0.0487758	0.708926	0.967691	0.0491513	0.909992	0.99153	0.0470328	0.7278	0.960814	0.959317	0.995672
cg02328807	16	75269564	BCAR1	Body	island	0.0044967	0.806878	0.980502	0.0102551	0.939859	0.994748	0.00223526	0.701213	0.955796	0.842332	0.981386
cg10133674	16	75269878	BCAR1	Body	island	0.00653603	0.806342	0.980419	0.00503566	0.758031	0.973259	0.0016318	0.417168	0.885047	0.622233	0.942813
cg25393671	16	75270580	BCAR1	Body	shore	-0.0186591	0.164112	0.813143	0.00358807	0.44632	0.914604	0.0267333	0.887636	0.985832	0.463004	0.904384
cg09121928	16	75271179	BCAR1	Body	shore	0.00195083	0.760672	0.974802	0.0302982	0.859492	0.986079	0.00702781	0.881042	0.984705	0.993649	0.999266
cg14153481	16	75271492	BCAR1	Body	shore	0.0755982	0.19507	0.831295	0.0654807	0.164657	0.797931	0.0336335	0.144266	0.758237	0.13491	0.749795
cg01805890	16	75271872	BCAR1	Body	shore	0.0370619	0.102383	0.766171	0.0387297	0.0745733	0.708879	0.0378472	0.0731262	0.689595	0.0606043	0.662747
cg03351003	16	75272306	BCAR1	Body	shelf	0.0676203	0.161487	0.811549	0.0498507	0.201538	0.820971	0.0251561	0.39819	0.879239	0.202918	0.797042
cg16343806	16	75272645	BCAR1	1stExon	shelf	0.066539	0.0652529	0.724045	0.0903831	0.0144089	0.559685	0.0379179	0.0618394	0.674067	0.0264188	0.582261
cg20591307	16	75272704	BCAR1	1stExon	shelf	0.0826138	0.0110411	0.574809	0.0586635	0.0309929	0.623072	0.0270918	0.0866179	0.70426	0.0207802	0.56267
cg11857283	16	75273028	BCAR1	TSS200	shelf	0.0483392	0.378574	0.899655	0.0584181	0.170727	0.802012	0.0438601	0.154381	0.765119	0.184448	0.785598
cg00439261	16	75273413	BCAR1	Body	shelf	0.0441626	0.858204	0.986294	0.0146519	0.377753	0.895564	0.0508876	0.70157	0.955863	0.803405	0.975342
cg02853019	16	75273486	BCAR1	Body	shelf	0.0149833	0.57959	0.94729	0.0217136	0.456711	0.917238	-0.00883371	0.89759	0.987185	0.67052	0.952672
cg27523074	16	75273584	BCAR1	TSS1500	shelf	0.0076446	0.962239	0.996811	0.00640795	0.911041	0.991594	0.0325119	0.693112	0.954335	0.932899	0.992897
cg23902150	16	75273590	BCAR1	TSS1500	shelf	0.0330702	0.579744	0.947319	0.0222884	0.785442	0.976882	0.0532508	0.231638	0.811183	0.464878	0.904982
cg16519668	16	75279566	BCAR1	Body	opensea	0.0386571	0.600324	0.951224	0.0587888	0.248446	0.846361	0.00898516	0.497362	0.909199	0.39342	0.882443
cg17770994	16	75279644	BCAR1	Body	opensea	-0.000799521	0.747533	0.972966	0.0664812	0.162809	0.796911	0.000964961	0.494924	0.908598	0.521103	0.919884
cg02490847	16	75282051	BCAR1	Body	shelf	0.0816521	0.0636505	0.721766	0.0558509	0.128223	0.770091	0.0538785	0.0554739	0.663409	0.0566555	0.655809
cg01262865	16	75282094	BCAR1	Body	shelf	0.0600521	0.0745171	0.735842	0.0640512	0.0288187	0.614528	0.0344514	0.100903	0.719469	0.0430729	0.628418
cg04168235	16	75282179	BCAR1	1stExon	shelf	0.0713059	0.179914	0.822275	0.0386972	0.169402	0.800907	0.084279	0.113501	0.732785	0.121221	0.737112
cg16816806	16	75282308	BCAR1	TSS200	shelf	0.0485219	0.302714	0.876696	0.0430757	0.214181	0.828683	-0.000989148	0.500244	0.910025	0.286321	0.841216
cg25622325	16	75282317	BCAR1	TSS200	shelf	0.0735995	0.395431	0.904671	0.0366284	0.698119	0.96508	0.029898	0.356621	0.864688	0.435556	0.895747
cg14147394	16	75282340	BCAR1	TSS200	shelf	0.0745291	0.524364	0.93591	0.0153508	0.831468	0.982797	0.0579806	0.51525	0.913905	0.698449	0.957591
cg24155383	16	75282356	BCAR1	TSS200	shelf	0.0756804	0.505356	0.931421	0.0147709	0.941242	0.994938	0.0402459	0.883098	0.985032	0.78916	0.973364
cg05229802	16	75282362	BCAR1	Body	shelf	0.0901522	0.146529	0.802414	0.0312753	0.597978	0.948314	0.0239445	0.774224	0.968897	0.410146	0.887965
cg16502726	16	75282608	BCAR1	TSS1500	shelf	0.0466293	0.159594	0.810551	0.0495314	0.099067	0.740217	0.0246436	0.0837086	0.700909	0.0845097	0.698094
cg03451204	16	75282783	BCAR1	Body	shore	0.0666552	0.133073	0.793226	0.045659	0.201371	0.82086	0.0369404	0.15447	0.765119	0.129537	0.744913
cg22837325	16	75283006	BCAR1	TSS1500	shore	0.0135556	0.679594	0.963371	-0.00221269	0.928052	0.993543	0.049738	0.07821	0.69532	0.409702	0.887772
cg24376271	16	75283661	BCAR1	TSS1500	shore	0.0252517	0.210896	0.839162	-0.00690039	0.526733	0.934473	0.0625468	0.0255751	0.602246	0.135036	0.749856
cg15824705	16	75285087	BCAR1	Body	island	0.00624727	0.830763	0.983209	0.00661115	0.935934	0.994394	-0.00257658	0.296932	0.841317	0.628959	0.944256
cg06034874	16	75285194	BCAR1	Body	island	0.0278234	0.193293	0.8299	0.00959423	0.537053	0.936761	0.0187487	0.372843	0.870673	0.309905	0.850912
cg27098574	16	75285489	BCAR1	Body	island	-0.0130237	0.736696	0.971495	-0.0013215	0.724588	0.968604	-0.0166652	0.882662	0.984972	0.952491	0.995042
cg05923587	16	75285503	BCAR1	Body	island	0.00392003	0.454575	0.919651	0.00113857	0.17992	0.808248	-0.00175418	0.119361	0.737542	0.187498	0.787681
cg09445727	16	75285526	BCAR1	Body	island	0.00202105	0.209257	0.838216	0.0088552	0.492103	0.926677	-0.00300439	0.0894804	0.707859	0.188219	0.788117
cg20825645	16	75285533	BCAR1	TSS200	island	0.0034354	0.834979	0.983461	0.00310746	0.834699	0.983051	-0.00169632	0.811527	0.974386	0.94778	0.994542
cg06949837	16	75285687	BCAR1	Body	island	-0.000254422	0.0361329	0.675333	0.0056889	0.140179	0.780124	-0.00311827	0.0370811	0.629602	0.0415551	0.624965
cg17105970	16	75285778	BCAR1	TSS1500	island	-0.010255	0.064874	0.723392	2.66471e-05	0.198386	0.819149	-0.00364976	0.186949	0.786132	0.108012	0.723854
cg14777808	16	75285784	BCAR1	TSS1500	island	-0.00810084	0.00380666	0.485771	-0.00136225	0.0344612	0.631918	0.00281188	0.108308	0.72704	0.0167477	0.54529
cg20041967	16	75285907	BCAR1	TSS1500	shore	-0.0160315	0.230874	0.847283	0.0424278	0.828931	0.982421	0.00352771	0.619973	0.939058	0.488909	0.91148
cg19094438	16	75286009	BCAR1	Body	shore	0.0258977	0.89315	0.990064	0.00400233	0.880286	0.988486	0.0473841	0.386375	0.875228	0.834155	0.980239
cg25168273	16	75286601	BCAR1	TSS1500	shore	0.0300495	0.123998	0.78475	0.0085161	0.397294	0.900966	0.0190652	0.154366	0.765103	0.169038	0.775497
cg05389731	16	75286915	BCAR1	Body	shore	0.0293213	0.0723084	0.733058	0.00306709	0.278852	0.859245	0.0333453	0.0379792	0.63116	0.0735784	0.683978
cg08774694	16	75287019	BCAR1	Body	shore	0.0471415	0.0234136	0.637719	0.0617783	0.0103018	0.533029	0.0568997	0.00432149	0.466629	0.00576588	0.455218
cg19455016	16	75290476	BCAR1	5'UTR	opensea	0.0728471	0.311062	0.879566	0.0582737	0.276162	0.858322	0.082969	0.0763574	0.692946	0.161657	0.769962
cg24852546	16	75292445	BCAR1	5'UTR	opensea	-0.00184276	0.683663	0.964101	0.00816565	0.696874	0.964961	-0.0203441	0.964511	0.996054	0.760369	0.968577
cg17255833	16	75292519	BCAR1	5'UTR	opensea	-0.0275495	0.15245	0.805693	-0.00148469	0.728646	0.969099	-0.0118574	0.321217	0.852134	0.316077	0.853627
cg15317982	16	75292773	BCAR1	5'UTR	opensea	0.00195534	0.23484	0.849134	0.021072	0.171745	0.802616	-0.0107534	0.302937	0.844413	0.195416	0.792492
cg21994774	16	75294768	BCAR1	5'UTR	opensea	-0.00245833	0.907766	0.991304	0.00976795	0.866011	0.986974	0.0227085	0.554443	0.923704	0.752086	0.967163
cg04339240	16	75295370	BCAR1	Body	shelf	0.0035148	0.722695	0.969681	0.0156872	0.888079	0.98937	0.0240523	0.821527	0.976114	0.921563	0.991642
cg00908828	16	75297424	BCAR1	Body	shore	0.0289499	0.075503	0.736859	0.0414278	0.0560249	0.67838	0.0227863	0.0711469	0.686872	0.047903	0.639109
cg13515047	16	75298429	BCAR1	5'UTR	shore	-0.000606262	0.866989	0.987223	0.0358576	0.171761	0.802616	0.0199761	0.303883	0.844811	0.352315	0.868614
cg02614525	16	75298977	BCAR1	Body	island	0.00938318	0.408898	0.907983	0.00739304	0.242209	0.843188	-0.0114481	0.956255	0.995033	0.479706	0.909101
cg18770490	16	75299141	BCAR1	5'UTR	island	0.00347816	0.684489	0.964117	0.00148335	0.797267	0.978369	0.00465503	0.704503	0.956433	0.706541	0.958979
cg21864256	16	75299270	BCAR1	5'UTR	island	0.00417091	0.953349	0.995855	0.00334865	0.901005	0.990674	-0.0117578	0.132436	0.748813	0.630117	0.944415
cg09983708	16	75299374	BCAR1	Body	island	0.00355512	0.975713	0.997974	0.00293574	0.998336	0.999905	-0.00517115	0.56696	0.92718	0.844727	0.981704
cg11631012	16	75299990	BCAR1	TSS200	island	0.0422592	0.460861	0.921163	0.0311535	0.561764	0.941702	-0.0104938	0.726897	0.960723	0.724069	0.962407
cg00151810	16	75300023	BCAR1	TSS200	island	0.00816625	0.20389	0.835469	0.000202233	0.0431534	0.652046	0.00011654	0.0515422	0.656604	0.0585632	0.659123
cg03598338	16	75300041	BCAR1	TSS200	island	-0.00307214	0.807955	0.980532	-0.000437511	0.799207	0.978658	-0.00545028	0.768329	0.967965	0.919327	0.991329
cg04987608	16	75300043	BCAR1	TSS200	island	-0.00106783	0.212557	0.839853	-0.00346776	0.0915277	0.731331	-0.00509632	0.0472266	0.649406	0.0759467	0.687373
cg18059928	16	75300238	BCAR1	Body	shore	0.00288648	0.628086	0.955962	0.0179112	0.822589	0.9818	-0.0437511	0.449176	0.895331	0.714024	0.960708
cg12185172	16	75300473	BCAR1	Body	shore	0.0243606	0.423476	0.91186	0.00262487	0.575957	0.944577	0.0377146	0.312822	0.848327	0.39242	0.882138
cg10361675	16	75300714	BCAR1	Body	shore	0.0435008	0.330815	0.886305	0.0346786	0.218245	0.830809	0.0382258	0.143971	0.758014	0.185883	0.786541
cg09066997	16	75300724	BCAR1	TSS1500	shore	0.0202056	0.764136	0.975209	0.0183442	0.94544	0.99531	0.0601152	0.369764	0.869568	0.810169	0.976344
cg00898447	16	75300795	BCAR1	TSS1500	shore	0.0277874	0.58855	0.948917	0.0463079	0.0993717	0.740677	0.0101864	0.537211	0.919423	0.307269	0.849913
cg00319595	16	75300861	BCAR1	TSS1500	shore	0.0449647	0.54193	0.939531	0.0493382	0.0873323	0.726418	0.0586113	0.189226	0.787318	0.187996	0.787938
cg16132983	16	75300902	BCAR1	Body	shore	0.00450831	0.883084	0.989102	0.00153537	0.990912	0.999394	-0.00455447	0.967557	0.99638	0.942666	0.994004
cg06888900	16	75301362	BCAR1	TSS1500	shore	0.0678249	0.675775	0.962752	0.0637333	0.871969	0.987643	0.000404536	0.08079	0.697791	0.397531	0.884001
cg25317305	16	75301440	BCAR1	TSS1500	shore	0.0799549	0.660539	0.96052	0.0671708	0.538293	0.937137	0.0528695	0.872601	0.98347	0.65974	0.950517
cg08284564	16	75301622	BCAR1	Body	shore	-0.0208991	0.86605	0.987095	-0.0554075	0.612271	0.950751	-0.0188243	0.677874	0.951187	0.693187	0.956772
cg23842978	16	75301916	BCAR1	TSS1500	shore	0.0420663	0.930929	0.993356	0.0434699	0.700417	0.965338	0.0418337	0.779862	0.969692	0.834391	0.980261
cg24026016	16	75302057	BCAR1	TSS1500	shore	0.0325272	0.92734	0.992953	-0.0134779	0.589773	0.947252	0.0370732	0.794007	0.971793	0.944564	0.994175
cg23751761	16	75302085	BCAR1	TSS1500	shore	0.0621515	0.942415	0.994683	0.0346452	0.711365	0.966855	0.0589097	0.940243	0.993008	0.851167	0.982474
cg24706895	16	75302099	BCAR1	TSS1500	shore	0.0596116	0.751125	0.973511	0.0405327	0.721015	0.968164	0.0405577	0.560329	0.925214	0.650026	0.948713
cg10219783	16	75302381	BCAR1	TSS1500	shelf	-0.00197916	0.533879	0.937833	-0.0011561	0.867136	0.987146	0.00495321	0.531534	0.917978	0.951438	0.994927
cg16510650	16	75302802	BCAR1	TSS1500	shelf	0.00297673	0.489087	0.927665	0.004698	0.695815	0.964724	-0.0075216	0.0937333	0.712221	0.317341	0.854161
cg06788321	16	75302825	BCAR1	TSS1500	shelf	0.0148811	0.60337	0.9517	0.00947213	0.63412	0.954812	0.00648732	0.788892	0.970882	0.647652	0.948158
cg25900551	17	4802266	C17orf107	TSS1500	island	-0.00892489	0.88919	0.989708	-0.00311178	0.991025	0.999394	0.0195431	0.416469	0.884837	0.734432	0.964081
cg09826019	17	4802532	C17orf107	TSS1500	island	-0.0189799	0.269702	0.86335	0.00529669	0.449978	0.915393	-0.0457639	0.162871	0.771217	0.240005	0.818622
cg03652711	17	4802538	C17orf107	TSS1500	island	-0.0913895	0.0237974	0.638739	-0.0211156	0.279156	0.859484	-0.0369164	0.275387	0.832885	0.107634	0.723492
cg17986444	20	57414745	GNAS	TSS200	island	0.00450467	0.289212	0.871491	0.0162579	0.532065	0.935678	0.000699425	0.388393	0.875848	0.357587	0.870379
cg15725616	20	57415955	GNAS	TSS1500	island	0.0137369	0.087428	0.750308	0.00671645	0.069577	0.701518	0.0112567	0.0964359	0.71517	0.0616691	0.664894
cg18035618	20	57415978	GNAS	TSS1500	island	-0.00545627	0.13539	0.794733	0.0143568	0.284486	0.861792	0.0038854	0.243248	0.816942	0.178104	0.781401
cg02544157	20	57418373	GNAS	3'UTR	shore	-0.00809678	0.708402	0.967612	-0.0458102	0.196575	0.81806	-0.0056068	0.621368	0.939451	0.432764	0.894973
cg19592829	20	57426215	GNAS	3'UTR	shore	-0.0149747	0.363288	0.895702	-0.00655057	0.547766	0.939201	-0.000578198	0.590135	0.932288	0.458892	0.903097
cg09123158	20	57426264	GNAS	3'UTR	shore	-0.023601	0.107638	0.770831	-0.00378821	0.275095	0.857816	0.0339178	0.749925	0.964611	0.272505	0.835244
cg19140375	20	57426274	GNAS	3'UTR	shore	0.0307359	0.254352	0.857152	-0.0096679	0.0650437	0.69535	-0.0277912	0.0520273	0.657667	0.0751446	0.686148
cg11669839	20	57426322	GNAS	3'UTR	shore	-0.00105365	0.371316	0.897964	-0.0254803	0.156412	0.792197	0.0116746	0.630653	0.941416	0.311035	0.851496
cg17841572	20	57426368	GNAS	3'UTR	shore	-0.0159357	0.0430024	0.688135	-0.0171932	0.0515306	0.669101	0.0174116	0.392231	0.877126	0.0800422	0.692106
cg25229306	20	57426374	GNAS	3'UTR	shore	-0.012354	0.0382663	0.680077	0.00164178	0.0958393	0.736275	0.0293228	0.393628	0.877537	0.0960365	0.71143
cg14482474	20	57426383	GNAS	3'UTR	shore	-0.0222888	0.0239095	0.638986	-0.00565894	0.0718683	0.705274	0.011663	0.233129	0.811983	0.0574929	0.657167
cg08166863	20	57426391	GNAS	3'UTR	shore	-0.0173276	0.093975	0.757678	-0.000822576	0.249967	0.846987	-0.00674285	0.448437	0.895077	0.194466	0.791922
cg11285807	20	57426395	GNAS	3'UTR	shore	0.0220645	0.199763	0.833553	0.0123327	0.16055	0.79499	-0.00966844	0.12754	0.744493	0.129008	0.744418
cg06200857	20	57426420	GNAS	3'UTR	shore	0.0166024	0.187395	0.82621	-0.0182268	0.363791	0.890584	0.00439078	0.319167	0.851218	0.244504	0.821238
cg08091561	20	57426425	GNAS	3'UTR	shore	0.0241801	0.20917	0.838158	-0.032726	0.540083	0.937614	0.00859169	0.364313	0.867551	0.315849	0.853531
cg22860367	20	57426538	GNAS	TSS1500	shore	0.00365278	0.443398	0.916817	0.00911195	0.590013	0.947304	0.000286883	0.553166	0.923341	0.492831	0.912652
cg07947033	20	57426545	GNAS	TSS1500	shore	0.00470866	0.454531	0.919648	-0.00352843	0.467415	0.920048	-0.00399573	0.557126	0.924283	0.4562	0.902291
cg06693667	20	57426570	GNAS	TSS1500	shore	-0.0064526	0.645242	0.95839	-0.0280579	0.34519	0.884362	-0.00126498	0.862841	0.982023	0.566886	0.930598
cg04677683	20	57426743	GNAS	TSS1500	island	0.0107174	0.900392	0.990645	-0.0144721	0.861275	0.986302	0.00959618	0.808885	0.973943	0.945271	0.994261
cg15160445	20	57426749	GNAS	TSS1500	island	0.0119673	0.511666	0.933041	5.23717e-05	0.56561	0.942409	0.0207888	0.393032	0.877434	0.451605	0.900701
cg25326570	20	57426757	GNAS	TSS1500	island	0.0157057	0.876322	0.988229	-0.0118642	0.81672	0.981174	0.00916497	0.994924	0.999513	0.979479	0.997771
cg23249369	20	57426759	GNAS	TSS1500	island	0.0173582	0.998078	0.999873	0.00546411	0.810603	0.980168	0.00208599	0.901976	0.987796	0.894781	0.988257
cg01715551	20	57426789	GNAS	TSS1500	island	0.0037318	0.336873	0.887854	-0.0142932	0.164042	0.797655	0.00664771	0.455391	0.897279	0.262086	0.830223
cg14176797	20	57426801	GNAS	TSS1500	island	0.015567	0.571853	0.945552	-0.00602841	0.329503	0.878529	-0.000151484	0.475156	0.903171	0.414882	0.889483
cg04457481	20	57426835	GNAS	TSS1500	island	0.0069893	0.574505	0.946122	-0.0032292	0.483403	0.924306	0.0152657	0.880505	0.984665	0.608591	0.9398
cg27262796	20	57426858	GNAS	TSS1500	island	-0.0137235	0.110096	0.773198	-0.00574709	0.180724	0.808543	-0.0157148	0.248557	0.819654	0.139791	0.754035
cg21938532	20	57426931	GNAS	TSS1500	island	0.00511506	0.10827	0.771319	0.0044013	0.118824	0.761205	-0.00273598	0.140283	0.755249	0.0943286	0.709589
cg22989942	20	57426950	GNAS	TSS1500	island	0.0148843	0.956946	0.99626	0.00255824	0.768134	0.974728	-0.00627971	0.795413	0.971989	0.856467	0.983246
cg18224653	20	57426979	GNAS	TSS1500	island	0.0153733	0.63761	0.957269	0.00386664	0.491294	0.926524	-0.00994154	0.635556	0.942562	0.55475	0.927929
cg14309385	20	57427010	GNAS	TSS1500	island	0.000345859	0.27789	0.867305	0.0202575	0.691748	0.964086	-0.0181595	0.191259	0.788533	0.31362	0.852686
cg05309239	20	57427017	GNAS	TSS1500	island	0.0146136	0.0703853	0.731229	0.00313568	0.0485203	0.663526	-0.0210682	0.0220159	0.588865	0.0288262	0.590857
cg12573482	20	57427030	GNAS	TSS1500	island	0.00219455	0.330788	0.886303	0.000881817	0.403115	0.902678	-0.00230257	0.48661	0.906214	0.365498	0.873039
cg06324048	20	57427103	GNAS	TSS1500	shore	-0.00113404	0.10625	0.76953	-0.00617772	0.11751	0.760146	-0.0126228	0.176611	0.780187	0.102129	0.717518
cg24617313	20	57427146	GNAS	TSS1500	shore	0.0421993	0.0360567	0.675333	0.00927587	0.0461864	0.658347	0.0192545	0.0577346	0.668509	0.0311517	0.598066
cg03908391	20	57427170	GNAS	TSS1500	shore	0.0152392	0.766675	0.975434	-0.0451472	0.188631	0.813606	-0.0249817	0.483021	0.90537	0.401134	0.885136
cg22290117	20	57427173	GNAS	TSS1500	shore	-0.00889568	0.400526	0.905781	-0.0252324	0.272857	0.856762	0.00662614	0.683355	0.952228	0.395479	0.883199
cg26496204	20	57427210	GNAS	TSS1500	shore	-0.00825084	0.105158	0.76848	0.00223254	0.197054	0.818353	0.0109405	0.431316	0.889643	0.180874	0.78317
cg03010274	20	57427274	GNAS	TSS1500	shore	-0.00158863	0.327435	0.88523	-0.0136454	0.249188	0.846786	0.0136485	0.6401	0.943515	0.346441	0.866327
cg25652859	20	57427412	GNAS	TSS1500	shore	-0.00823314	0.0919787	0.75575	0.0106319	0.265824	0.853668	-0.0155927	0.149384	0.761485	0.126068	0.741553
cg12321149	20	57427426	GNAS	TSS1500	shore	-0.0132514	0.293766	0.873264	-0.00892135	0.368896	0.892424	0.0130688	0.859874	0.981711	0.440671	0.897316
cg06065549	20	57427443	GNAS	TSS1500	shore	0.00479615	0.367004	0.89651	-0.0247968	0.134408	0.775513	0.000396457	0.440015	0.892409	0.250726	0.824236
cg07105596	20	57427472	GNAS	TSS1500	shore	0.0114036	0.328518	0.885666	-0.00600853	0.25181	0.848012	-0.031261	0.197396	0.792024	0.218142	0.806292
cg27304369	20	57427483	GNAS	TSS1500	shore	-0.0110711	0.257622	0.858845	-0.0250489	0.188801	0.813611	-0.0312546	0.268223	0.829582	0.199534	0.79487
cg26811638	20	57427493	GNAS	TSS1500	shore	-0.0037414	0.174061	0.818933	0.0187482	0.458116	0.917601	-0.0213393	0.189066	0.787303	0.217606	0.806034
cg26534489	20	57427495	GNAS	TSS1500	shore	0.011367	0.702554	0.966794	-0.00490973	0.522408	0.93351	-0.0261886	0.419538	0.885663	0.508815	0.916398
cg08587534	20	57427503	GNAS	TSS1500	shore	0.00883823	0.271351	0.864135	0.0099364	0.344952	0.884326	-0.0355086	0.125383	0.742498	0.196669	0.793226
cg14564778	20	57427556	GNAS	TSS1500	shore	-0.00996429	0.114079	0.776027	-0.01852	0.0850753	0.723275	-0.00460156	0.217409	0.80341	0.101545	0.716859
cg01817393	20	57427642	GNAS	TSS1500	shore	-0.0324712	0.220529	0.843066	-0.0466074	0.167551	0.79988	-0.0151409	0.450348	0.89569	0.224132	0.809488
cg04257105	20	57427713	GNAS	TSS1500	island	0.00565623	0.562903	0.943787	0.0150848	0.798155	0.978535	-0.0328684	0.272507	0.831287	0.485341	0.910464
cg20528838	20	57427730	GNAS	TSS1500	island	0.016777	0.504478	0.931124	0.000881243	0.292483	0.864983	-0.00693518	0.436809	0.891541	0.366484	0.873381
cg27661264	20	57427738	GNAS	TSS1500	island	-6.08419e-05	0.690297	0.964893	-0.0157437	0.551533	0.939909	0.00639443	0.890927	0.986242	0.755295	0.967672
cg19589727	20	57427762	GNAS	TSS1500	island	-0.0128585	0.0922017	0.755821	-0.0331119	0.037773	0.639025	0.0189334	0.453314	0.896615	0.101353	0.716782
cg10302550	20	57427821	GNAS	TSS1500	island	-0.00861749	0.438212	0.915397	-0.0203878	0.311374	0.872093	-5.21544e-05	0.789229	0.970965	0.456166	0.902277
cg17414107	20	57427830	GNAS	TSS1500	island	-0.0117482	0.672471	0.962271	-0.0242567	0.556187	0.940711	0.0186667	0.585471	0.93122	0.864195	0.984363
cg00943909	20	57427942	GNAS	TSS200	island	0.00348361	0.819609	0.981756	0.00284759	0.803757	0.979228	-0.0348178	0.492529	0.90779	0.674718	0.95332
cg19640589	20	57427973	GNAS	TSS200	island	-0.0086686	0.301244	0.87614	-0.00432434	0.38184	0.89668	-0.0172223	0.497064	0.909144	0.349701	0.867718
cg09393900	20	57427977	GNAS	TSS200	island	-0.0220486	0.0973583	0.76055	-0.002324	0.262335	0.85249	-0.0188811	0.24264	0.81663	0.154027	0.764773
cg21809160	20	57428309	GNAS	5'UTR	island	-0.00109779	0.444147	0.917013	0.00128722	0.751357	0.97245	-0.00828799	0.270619	0.830557	0.430301	0.894414
cg09583957	20	57428315	GNAS	5'UTR	island	0.0132462	0.988778	0.998976	-0.00068471	0.513445	0.931218	0.00428237	0.809413	0.974071	0.749275	0.966711
cg16737409	20	57428366	GNAS	5'UTR	island	0.00049959	0.933044	0.993579	0.00086451	0.947368	0.995384	-0.00184117	0.945708	0.993775	0.985566	0.998379
cg25367568	20	57428437	GNAS	5'UTR	island	0.00965135	0.27918	0.867781	-0.0139551	0.679387	0.9622	0.00858825	0.270473	0.830489	0.348105	0.867003
cg25438683	20	57428473	GNAS	5'UTR	island	0.00230193	0.422926	0.911743	0.00228261	0.433256	0.911399	0.00386208	0.165484	0.773252	0.283101	0.83988
cg20554943	20	57429025	GNAS	1stExon	island	0.0111867	0.42913	0.91304	-0.0418465	0.0990371	0.740174	-0.0105709	0.499432	0.909803	0.257939	0.828356
cg07284407	20	57429858	GNAS	1stExon	island	-0.00971032	0.94099	0.994587	0.000452447	0.808079	0.979811	-0.00569753	0.987734	0.998808	0.946509	0.994365
cg26711395	20	57430133	GNAS	1stExon	island	-0.009383	0.202009	0.834653	0.00753712	0.407663	0.904131	-0.0082816	0.268657	0.829849	0.246505	0.822099
cg21625881	20	57430313	GNAS	1stExon	island	-0.00492253	0.0874461	0.750308	-0.0119976	0.0652196	0.69555	-0.00355283	0.109174	0.728113	0.063198	0.666794
cg14203179	20	57430663	GNAS	3'UTR	island	-0.00577613	0.272334	0.86458	-0.0164488	0.217984	0.830699	-0.0330006	0.19486	0.790317	0.190744	0.789882
cg09437522	20	57431202	GNAS	3'UTR	island	0.00786607	0.509058	0.932423	-0.00709638	0.363996	0.890644	0.0177988	0.79068	0.971161	0.506292	0.915615
cg10468484	20	57431303	GNAS	3'UTR	shore	0.00411938	0.154784	0.807701	-0.0109473	0.0707905	0.703141	-0.0143412	0.0776542	0.694515	0.0717793	0.681285
cg15122327	20	57435146	GNAS	3'UTR	shelf	-0.0120955	0.485632	0.926898	-0.00435044	0.755804	0.972977	0.00424706	0.942302	0.993269	0.695361	0.957149
cg22659862	20	57438238	GNAS	3'UTR	opensea	-0.00304042	0.525559	0.936204	-0.00799409	0.154491	0.791042	-0.0125599	0.126143	0.743203	0.194222	0.791629
cg26356502	20	57439818	GNAS	3'UTR	opensea	-0.000628976	0.902918	0.990869	0.0063381	0.644671	0.956814	-0.000115537	0.707735	0.957128	0.991186	0.999021
cg10797197	20	57444000	GNAS	3'UTR	opensea	0.0250428	0.513064	0.933341	-0.0065954	0.748121	0.972106	-0.0247433	0.628472	0.941019	0.957078	0.995484
cg20260700	20	57445786	GNAS	3'UTR	opensea	-0.00526985	0.264588	0.861485	-0.0264184	0.129607	0.771573	-0.00634858	0.20044	0.793737	0.157872	0.767552
cg14455308	20	57447034	GNAS	3'UTR	opensea	5.48507e-05	0.227788	0.84638	-0.00569831	0.504605	0.929446	0.00706243	0.204241	0.795931	0.256464	0.82743
cg20666926	20	57451088	GNAS	3'UTR	opensea	-0.00553284	0.424243	0.912006	0.00566889	0.160368	0.79491	-0.00820062	0.370145	0.869633	0.262109	0.830223
cg10838565	20	57451817	GNAS	3'UTR	opensea	-0.026253	0.562312	0.943646	0.00905901	0.401217	0.902325	-0.028625	0.665165	0.948584	0.952914	0.995095
cg13463687	20	57453896	GNAS	3'UTR	opensea	0.00333243	0.544552	0.940102	0.0125341	0.220211	0.831792	0.0103488	0.39622	0.878456	0.332103	0.860677
cg13510487	20	57456252	GNAS	3'UTR	opensea	-0.00852677	0.150325	0.804462	-0.0378468	0.0517807	0.669528	-0.00299836	0.447446	0.894787	0.132737	0.747684
cg01565918	20	57457492	GNAS	3'UTR	opensea	-0.00741377	0.826975	0.982723	0.0259885	0.568924	0.943209	-0.0473941	0.529726	0.917515	0.922011	0.991699
cg27484541	20	57461542	GNAS	3'UTR	shelf	0.0132082	0.154702	0.807701	0.00284664	0.333704	0.879917	-0.0330618	0.823594	0.976462	0.342433	0.864791
cg17658854	20	57462798	GNAS	3'UTR	shore	-0.00532997	0.538873	0.938963	0.0030388	0.902249	0.99076	0.000396666	0.831123	0.97755	0.8488	0.982197
cg20782596	20	57462978	GNAS	3'UTR	shore	0.00069364	0.608329	0.952738	0.00153386	0.617215	0.951605	-0.011711	0.893934	0.986751	0.678154	0.953893
cg24276988	20	57463106	GNAS	3'UTR	shore	-0.0105894	0.695836	0.965726	0.00564732	0.969312	0.997552	-0.0334589	0.440624	0.892673	0.664972	0.951521
cg22741626	20	57463265	GNAS	3'UTR	shore	0.0327063	0.152316	0.805694	-0.0160523	0.985029	0.998845	0.0172577	0.690411	0.953692	0.501256	0.914629
cg18997188	20	57463270	GNAS	3'UTR	shore	0.0102454	0.230537	0.84724	-0.0107882	0.619899	0.952127	0.0169706	0.153548	0.764414	0.259194	0.828924
cg20213508	20	57463325	GNAS	3'UTR	shore	0.0134196	0.934307	0.993682	-0.00509452	0.70312	0.965646	0.00444218	0.802009	0.973039	0.842306	0.981383
cg26791489	20	57463330	GNAS	3'UTR	shore	0.0107373	0.695837	0.965726	-0.000491194	0.547515	0.9392	-0.00639409	0.468347	0.901149	0.534926	0.923046
cg04779428	20	57463355	GNAS	3'UTR	shore	-0.00677954	0.978407	0.998256	-0.0038761	0.918519	0.992474	0.00311355	0.844441	0.979598	0.906481	0.989573
cg04019914	20	57463357	GNAS	3'UTR	shore	-0.00699485	0.817013	0.981486	-0.0163904	0.595278	0.947971	0.0278474	0.746234	0.963992	0.872293	0.985398
cg11357538	20	57463397	GNAS	3'UTR	shore	0.00234491	0.632642	0.956543	-0.00397701	0.516642	0.931999	-0.0103337	0.392319	0.877184	0.474078	0.907563
cg20008140	20	57463455	GNAS	3'UTR	shore	-0.0415641	0.121246	0.782529	-0.015954	0.258174	0.85069	-0.00459957	0.346347	0.861068	0.190519	0.789628
cg11480267	20	57463503	GNAS	3'UTR	shore	-0.00217229	0.806997	0.98051	-0.00336683	0.831142	0.982748	0.000253415	0.943774	0.993475	0.848387	0.982138
cg10011623	20	57463527	GNAS	3'UTR	shore	0.00163567	0.715085	0.968459	0.0182344	0.957853	0.996284	0.0167758	0.888464	0.985924	0.919646	0.991348
cg01748573	20	57463530	GNAS	3'UTR	shore	0.00368615	0.454067	0.919542	0.00760397	0.4135	0.905811	-0.00362002	0.313949	0.848853	0.352827	0.868828
cg17334845	20	57463572	GNAS	3'UTR	shore	-0.00974707	0.219268	0.842718	-0.00372591	0.325114	0.877071	0.0140033	0.627149	0.940732	0.328509	0.85919
cg26767990	20	57463615	GNAS	3'UTR	shore	0.0182446	0.44694	0.917732	0.0287949	0.600523	0.948669	-0.0150896	0.259323	0.825085	0.383762	0.879246
cg17652507	20	57463653	GNAS	3'UTR	island	-0.0343996	0.0210342	0.627421	-0.00252523	0.0670146	0.698341	0.00842216	0.162727	0.771133	0.0455814	0.633312
cg22407822	20	57463658	GNAS	3'UTR	island	-0.0166588	0.275396	0.866181	0.0339888	0.615609	0.951382	-0.0128562	0.328891	0.854786	0.353449	0.868957
cg07341934	20	57463711	GNAS	3'UTR	island	0.00187954	0.111268	0.774016	0.00673434	0.155863	0.791975	0.0413835	0.479986	0.904578	0.178123	0.781401
cg02107718	20	57463713	GNAS	3'UTR	island	-0.029914	0.135378	0.794733	0.0160686	0.478552	0.923084	0.0153805	0.531804	0.918033	0.305676	0.849097
cg23496597	20	57463725	GNAS	3'UTR	island	-0.0184675	0.126508	0.787556	-0.00730854	0.224898	0.834026	0.0130456	0.609005	0.936686	0.238158	0.81777
cg25308079	20	57463763	GNAS	3'UTR	island	0.015546	0.624216	0.955375	0.00547254	0.476093	0.9225	-0.0157305	0.309356	0.846979	0.422781	0.892105
cg09772382	20	57463775	GNAS	3'UTR	island	-0.016669	0.197267	0.832261	-0.0100604	0.272351	0.856514	-0.0235421	0.171627	0.777488	0.175677	0.780054
cg15222215	20	57463783	GNAS	3'UTR	island	-0.00958891	0.142595	0.799661	-0.00705883	0.173277	0.803649	-0.0108497	0.288437	0.838083	0.160159	0.769106
cg14263118	20	57463787	GNAS	3'UTR	island	-0.0448342	0.0187669	0.618778	-0.0118867	0.0882039	0.7275	-0.0132744	0.155225	0.765742	0.047858	0.63902
cg11244758	20	57463900	GNAS	3'UTR	island	0.00311204	0.0824335	0.744995	-0.00793398	0.0645384	0.694048	-0.0225054	0.0941207	0.712533	0.0581048	0.658465
cg05926269	20	57463906	GNAS	3'UTR	island	-0.0266807	0.0234637	0.637719	-0.0064781	0.0625691	0.691007	0.00336111	0.182216	0.783657	0.0484403	0.640313
cg03821543	20	57463925	GNAS	3'UTR	island	-0.0277058	0.0200896	0.624039	-0.00318436	0.0868253	0.725554	-0.0192816	0.107015	0.726003	0.0415533	0.624965
cg01538522	20	57463974	GNAS	3'UTR	island	-0.00189185	0.158937	0.810161	0.0081648	0.224407	0.833878	0.0183166	0.357231	0.864877	0.200343	0.795522
cg00267746	20	57463984	GNAS	3'UTR	island	-0.00475102	0.032955	0.670057	0.0189949	0.164245	0.797687	-0.0165505	0.0571832	0.667658	0.0504259	0.644754
cg03837903	20	57464000	GNAS	3'UTR	island	0.00838094	0.144827	0.801357	-0.0104581	0.08231	0.719543	0.0190219	0.272366	0.83124	0.120789	0.736566
cg23159236	20	57464002	GNAS	3'UTR	island	0.0089072	0.233517	0.848402	0.0189752	0.482656	0.924152	-0.0100646	0.216228	0.802692	0.258481	0.828561
cg22798925	20	57464129	GNAS	3'UTR	island	0.0263288	0.186163	0.825658	0.00840237	0.121044	0.763191	-0.00407093	0.18382	0.784529	0.129522	0.744913
cg20126878	20	57464571	GNAS	3'UTR	island	-0.0104472	0.3374	0.888009	0.000275423	0.507217	0.930061	0.0285375	0.973013	0.997027	0.547596	0.926172
cg27027803	20	57464742	GNAS	3'UTR	island	-0.0216804	0.0237992	0.638739	0.0150699	0.17321	0.803584	0.000392522	0.104028	0.722879	0.0580627	0.658336
cg08997444	20	57464970	GNAS	3'UTR	island	-0.00588413	0.503826	0.930961	-0.00601707	0.551082	0.939823	0.0288149	0.761088	0.966649	0.726363	0.962793
cg22639787	20	57464973	GNAS	3'UTR	island	0.00932692	0.749456	0.973299	-0.00744184	0.506153	0.929767	-0.0299322	0.406663	0.881817	0.512131	0.917423
cg05960039	20	57465123	GNAS	3'UTR	island	0.0197332	0.814837	0.981264	0.0153593	0.963727	0.996958	-0.0217067	0.243283	0.816963	0.600792	0.938222
cg09604333	20	57465125	GNAS	3'UTR	island	0.00813869	0.937004	0.993887	0.0367225	0.293317	0.865275	-0.0259664	0.736046	0.96239	0.770311	0.970349
cg06047881	20	57465132	GNAS	3'UTR	island	0.0245079	0.80284	0.979989	0.0601682	0.344365	0.884119	0.00257916	0.924258	0.990805	0.824928	0.97878
cg20018057	20	57465139	GNAS	3'UTR	island	0.00205246	0.598503	0.950834	0.0330155	0.693891	0.964439	-0.0143171	0.783805	0.970088	0.883857	0.986888
cg10748817	20	57465175	GNAS	3'UTR	island	0.0351425	0.624554	0.955438	0.00990024	0.300064	0.868054	-0.0538992	0.011782	0.537118	0.139174	0.753576
cg25983380	20	57465439	GNAS	3'UTR	island	-0.0358893	0.82403	0.982484	-0.0201416	0.556818	0.940866	-0.0521764	0.925153	0.990954	0.794398	0.974071
cg07909402	20	57465445	GNAS	3'UTR	island	0.00273107	0.774358	0.976434	0.0125695	0.876645	0.988093	-0.0273249	0.437661	0.891772	0.743677	0.965705
cg03264550	20	57465448	GNAS	3'UTR	island	-0.0131053	0.814998	0.981297	0.000753231	0.474812	0.922012	-0.0423049	0.757376	0.96603	0.814894	0.977077
cg25130962	20	57465511	GNAS	3'UTR	island	-0.0192255	0.207044	0.837236	0.0026803	0.429012	0.910166	-0.0369201	0.120666	0.738588	0.193081	0.791271
cg14104369	20	57465535	GNAS	3'UTR	island	-0.0139178	0.519222	0.934869	-0.0210112	0.3745	0.894541	-0.0188552	0.535935	0.919095	0.436582	0.896136
cg09241929	20	57465560	GNAS	3'UTR	island	-0.0582469	0.0282218	0.654327	-0.0318982	0.113346	0.756234	-0.0241577	0.0871893	0.70504	0.0478547	0.63902
cg10144604	20	57465599	GNAS	3'UTR	island	-0.0116009	0.583691	0.948097	-0.00528605	0.764933	0.974218	-0.0117544	0.708881	0.957326	0.659253	0.9504
cg19116006	20	57465670	GNAS	3'UTR	island	-0.0093501	0.754026	0.973976	-0.0153378	0.545298	0.938777	-0.0160372	0.585768	0.931264	0.596849	0.937415
cg00466827	20	57465691	GNAS	3'UTR	island	-0.00933587	0.98084	0.998475	-0.0147337	0.68998	0.963728	-0.0222726	0.356836	0.864751	0.626987	0.943904
cg18300848	20	57465695	GNAS	3'UTR	island	-0.00551441	0.729969	0.970643	-0.00665252	0.585733	0.946424	-0.0126037	0.194641	0.790175	0.42878	0.894023
cg07516978	20	57465773	GNAS	3'UTR	island	-0.0131263	0.390684	0.903322	-0.0047312	0.81736	0.981273	-0.00538264	0.928743	0.99148	0.844896	0.981707
cg13231951	20	57465775	GNAS	3'UTR	island	0.00436053	0.802583	0.979915	-0.00533324	0.130516	0.772407	-0.0029515	0.190162	0.788079	0.264736	0.831519
cg07824914	20	57465815	GNAS	3'UTR	island	-0.0155333	0.113035	0.77545	-0.0214929	0.0647218	0.694597	-0.0192985	0.0161623	0.564098	0.0353282	0.610387
cg12372477	20	57465915	GNAS	3'UTR	island	-0.00489219	0.0676757	0.727513	-0.000352984	0.266936	0.85434	-0.00503359	0.0410065	0.638199	0.0721745	0.681877
cg22885821	20	57465921	GNAS	3'UTR	island	-0.00671425	0.229963	0.846952	-0.00864418	0.137629	0.777811	-0.00712236	0.194723	0.790215	0.150696	0.762513
cg21222634	20	57465926	GNAS	3'UTR	island	0.0012252	0.413484	0.909273	0.00121426	0.610077	0.950356	-0.0012382	0.277704	0.833855	0.383596	0.879161
cg19002779	20	57465993	GNAS	3'UTR	island	-0.000465236	0.874291	0.987915	-0.00548898	0.769139	0.974876	-0.00857297	0.696488	0.955022	0.761089	0.968721
cg15391834	20	57466129	GNAS	3'UTR	island	0.00206972	0.934565	0.993717	0.000457413	0.986777	0.999055	0.000241333	0.696403	0.954996	0.860297	0.983784
cg16993684	20	57466131	GNAS	3'UTR	island	-0.00410108	0.00301479	0.470923	-0.00218312	0.0111784	0.539155	-0.00295586	0.00595968	0.49068	0.00307205	0.40672
cg18668503	20	57466137	GNAS	3'UTR	island	-0.00570161	0.34028	0.888799	-0.00565743	0.466162	0.919748	-0.00399685	0.879378	0.984414	0.505922	0.915556
cg10003667	20	57466900	GNAS	3'UTR	island	-0.00197174	0.350216	0.891941	-0.00578806	0.137215	0.777572	-0.00543888	0.22414	0.80714	0.188909	0.788573
cg06147822	20	57466905	GNAS	3'UTR	island	0.00375734	0.905845	0.991085	0.000745536	0.852463	0.985141	-0.00562508	0.169132	0.775775	0.600212	0.938121
cg26506795	20	57467130	GNAS	5'UTR	island	0.0227877	0.778589	0.976858	0.0273008	0.937051	0.994521	0.0421518	0.595585	0.933603	0.951639	0.994953
cg13895966	20	57467268	GNAS	Body	island	-0.00342694	0.176965	0.82066	0.00522782	0.844664	0.984153	-0.00285348	0.362409	0.866765	0.373696	0.875852
cg06044900	20	57467811	GNAS	Body	shore	-0.00435098	0.0592609	0.716125	0.00386579	0.717059	0.967597	-0.00885866	0.0540144	0.660478	0.129474	0.744883
cg09049861	20	57468968	GNAS	5'UTR	shore	-0.0374946	0.130455	0.790945	-0.0276722	0.205874	0.823474	-0.0249459	0.313345	0.848545	0.171494	0.777118
cg00822539	20	57469623	GNAS	5'UTR	shore	-0.0265172	0.318092	0.882147	-0.0261001	0.473916	0.921803	-0.0110022	0.309937	0.847062	0.324405	0.857291
cg21971807	20	57471654	GNAS	Body	shelf	-0.0149647	0.288428	0.871275	-0.0290105	0.189707	0.814202	-0.00982434	0.309484	0.847006	0.220857	0.807961
cg11021321	20	57471660	GNAS	Body	shelf	0.0210002	0.481309	0.925867	-0.020393	0.207796	0.824735	-0.0197192	0.340421	0.859321	0.291467	0.843231
cg13680388	20	57471844	GNAS	Body	opensea	-0.0205966	0.402902	0.906345	-0.0268217	0.264947	0.853246	0.0250345	0.876736	0.984042	0.512654	0.917539
cg23449136	20	57476996	GNAS	3'UTR	opensea	0.000245796	0.50598	0.931625	-0.00507807	0.625151	0.953164	-0.00630233	0.51762	0.914578	0.515498	0.918433
cg17446536	20	57477170	GNAS	3'UTR	opensea	-0.000413458	0.0338517	0.67104	0.00188517	0.0220508	0.594926	0.00163594	0.0406251	0.637134	0.020152	0.560973
cg10223099	20	57477556	GNAS	3'UTR	opensea	0.00268607	0.874275	0.987915	0.00992522	0.472056	0.921335	-0.00331062	0.971599	0.996852	0.739849	0.965023
cg16305154	20	57477769	GNAS	3'UTR	opensea	-0.0237655	0.102211	0.765983	-0.0322556	0.0532451	0.672663	-0.0230445	0.112463	0.73152	0.063112	0.666718
cg26273389	20	57478387	GNAS	3'UTR	opensea	-0.00341006	0.0865013	0.749595	0.0068983	0.160472	0.794954	-0.00638961	0.124721	0.742156	0.0934574	0.708606
cg15524050	20	57478464	GNAS	3'UTR	opensea	0.0142043	0.185592	0.825426	-0.0152413	0.525227	0.934099	0.0128379	0.185439	0.785513	0.464656	0.904901
cg01367188	20	57478738	GNAS	ExonBnd	opensea	0.00101113	0.810967	0.980758	0.000902299	0.704395	0.965883	0.0116169	0.927523	0.991274	0.847896	0.982111
cg00940140	20	57480494	GNAS	Body	opensea	0.0199959	0.0391597	0.682159	0.0278987	0.0322772	0.625989	-0.00669092	0.176317	0.779897	0.0447873	0.631935
cg02867288	20	57484887	GNAS	3'UTR	opensea	-0.010793	0.428115	0.912898	-0.00346223	0.712621	0.967144	-0.0206199	0.23136	0.811004	0.3944	0.882825
cg14208013	20	57485765	GNAS	Body	opensea	0.00190694	0.943731	0.994823	-0.00123081	0.784501	0.976726	0.000940902	0.831356	0.977578	0.997924	0.999749
cg22648015	20	57485794	GNAS	Body	opensea	0.00482068	0.448121	0.917992	-0.00740976	0.603503	0.94899	-0.00296217	0.712306	0.958009	0.826916	0.979101
cg21534584	20	57485816	GNAS	Body	opensea	-0.00176637	0.812368	0.980926	-0.000626812	0.820909	0.981654	-0.00830167	0.651091	0.945698	0.740929	0.965158
cg05974269	20	57485819	GNAS	Body	opensea	-0.0149549	0.715576	0.968514	-0.00721969	0.917197	0.992282	-0.00805019	0.851836	0.9806	0.918362	0.991237
cg03673016	20	57485830	GNAS	Body	opensea	0.0318339	0.485956	0.926964	0.0127094	0.877528	0.98821	0.00882886	0.850878	0.980516	0.706984	0.959078
cg13353325	20	57485837	GNAS	Body	opensea	0.0193294	0.56203	0.943551	0.0212005	0.504162	0.929334	0.00711644	0.387343	0.875529	0.445597	0.898853
cg20083839	20	57485940	GNAS	3'UTR	opensea	-0.0481882	0.355	0.893424	0.0169848	0.792089	0.977624	-0.00355016	0.832681	0.977783	0.869407	0.985096
cg26452915	20	57486076	GNAS	3'UTR	opensea	0.0221587	0.490844	0.928102	-0.0245094	0.237981	0.841045	0.00303806	0.920196	0.99023	0.826666	0.979059
cg03451557	20	57570581	CTSZ	3'UTR	opensea	0.00338669	0.0881858	0.751592	-0.00458209	0.123051	0.7649	0.0195414	0.0122119	0.538365	0.0378619	0.61692
cg17803226	20	57570685	CTSZ	3'UTR	opensea	0.00541843	0.560049	0.943258	1.80855e-05	0.782885	0.976585	0.0122692	0.3153	0.849465	0.501246	0.914629
cg21232203	20	57574714	CTSZ	Body	opensea	0.00632228	0.184597	0.824887	0.00243111	0.342472	0.883397	-0.00611466	0.907987	0.98854	0.384578	0.879493
cg27146036	20	57578329	CTSZ	Body	shelf	-0.0170068	0.0460425	0.69419	0.000840228	0.198031	0.818974	0.0102074	0.11175	0.730877	0.0787124	0.690311
cg23679724	20	57581478	CTSZ	Body	shore	-0.0393901	0.124744	0.78591	-0.0407242	0.0659038	0.696597	0.0169085	0.632964	0.941958	0.161265	0.769774
cg01217131	20	57581529	CTSZ	ExonBnd	shore	-0.0445062	0.0203103	0.624475	-0.0207432	0.0549917	0.675717	0.00565928	0.164223	0.772442	0.0419664	0.62566
cg06385087	20	57581903	CTSZ	Body	island	-0.000811579	0.539125	0.939032	0.00201326	0.468035	0.920157	-0.0190316	0.243258	0.816942	0.365263	0.872963
cg01663968	20	57582006	CTSZ	Body	island	0.00374939	0.973982	0.997812	0.0230002	0.36978	0.892717	0.0204405	0.369942	0.869604	0.523422	0.920418
cg16179125	20	57582121	CTSZ	1stExon	island	-0.0100456	0.0453361	0.692681	-0.00654607	0.0202593	0.587847	-0.0106689	0.00548797	0.486366	0.01063	0.504654
cg09902229	20	57582292	CTSZ	1stExon	island	0.00041296	0.104146	0.767712	-0.00106497	0.0968646	0.737699	0.00730785	0.368701	0.86925	0.130029	0.745232
cg19310786	20	57582371	CTSZ	TSS200	island	-0.0239047	0.605506	0.952153	0.0112019	0.676689	0.961851	0.0331382	0.372559	0.87065	0.774416	0.970813
cg07631828	20	57582581	CTSZ	TSS1500	island	-0.0307759	0.219398	0.842719	-0.0113172	0.364589	0.890869	-0.0334349	0.148969	0.761283	0.196641	0.793226
cg23265096	20	57582594	CTSZ	TSS1500	island	-0.02145	0.0477699	0.697537	0.00677099	0.164157	0.797685	0.00325973	0.113427	0.732711	0.073987	0.684632
cg13795831	20	57582706	CTSZ	TSS1500	shore	-0.0362232	0.020546	0.625764	-0.0214631	0.0357849	0.634328	-0.0218104	0.0369167	0.629159	0.0193551	0.557601
cg17398227	20	57582787	CTSZ	TSS1500	shore	-0.0158381	0.196364	0.831819	0.0198122	0.55424	0.940318	-0.0139541	0.298095	0.842027	0.290781	0.842918
cg08545593	20	57582856	CTSZ	TSS1500	shore	-0.0197873	0.0790396	0.741244	-0.0367209	0.0232226	0.598387	-0.00901263	0.0770969	0.693948	0.0367194	0.61445
cg01623438	20	57582894	CTSZ	TSS1500	shore	-0.0380987	0.00904244	0.558102	-0.0512132	0.0029974	0.442954	0.0018185	0.0595077	0.670965	0.007107	0.472752
cg02744249	20	57582918	CTSZ	TSS1500	shore	-0.00179765	0.0234791	0.637767	-0.0190552	0.00903708	0.522401	-0.0221785	0.0158705	0.562472	0.0088239	0.490237
cg12831034	20	57582971	CTSZ	TSS1500	shore	-0.0356084	0.0149031	0.599424	-0.040133	0.0108306	0.537824	-0.0265296	0.0097774	0.523149	0.00660291	0.467255
cg21331324	20	57583000	CTSZ	TSS1500	shore	-0.0249848	0.44955	0.918189	-0.04581	0.239591	0.841879	-0.0222183	0.523273	0.915918	0.352162	0.868559
cg22145559	20	57583009	CTSZ	TSS1500	shore	-0.0516486	0.00209966	0.444393	-0.0401215	0.00403999	0.463026	-0.0273509	0.0199002	0.581143	0.0029313	0.400904
cg18245281	20	57583076	CTSZ	TSS1500	shore	-0.0310817	0.0063831	0.525831	-0.0632796	0.000235037	0.24767	0.00659821	0.0195629	0.580154	0.00161403	0.355426
cg17928895	20	57583091	CTSZ	TSS1500	shore	-0.0311687	0.0341081	0.671928	-0.0194178	0.0448153	0.655582	-0.00658762	0.0798174	0.696561	0.034293	0.608508
cg07464217	20	57583263	CTSZ	TSS1500	shore	-0.0334005	0.013527	0.590349	-0.0349509	0.0124284	0.549604	-0.00529591	0.0438475	0.642944	0.0119694	0.516255
cg04917472	20	57583286	CTSZ	TSS1500	shore	-0.0333943	0.0337773	0.670878	-0.0619455	0.00526584	0.481768	-0.00608753	0.101499	0.720055	0.0178842	0.55108
cg06125903	20	57583328	CTSZ	TSS1500	shore	-0.0156462	0.0252334	0.644231	-0.040819	0.00721202	0.503583	-0.00345648	0.0353124	0.626533	0.0114109	0.511234
cg18563860	20	57583391	CTSZ	TSS1500	shore	-0.0455335	0.00509411	0.507627	-0.0394157	0.00464963	0.471654	-0.0041838	0.033853	0.623382	0.00528347	0.449661
cg00539174	20	57583434	CTSZ	TSS1500	shore	-0.0154884	0.045762	0.693541	-0.0466962	0.00531346	0.481801	-0.0217919	0.0124615	0.538896	0.00874944	0.490138
cg20278790	20	57583474	CTSZ	TSS1500	shore	-0.0109312	0.0039147	0.487778	-0.00510586	0.0132278	0.553991	-0.0289687	0.000500387	0.316653	0.00149614	0.350936
cg06942450	20	57583520	CTSZ	TSS1500	shore	0.001159	0.851213	0.985412	-0.00344445	0.488721	0.925867	0.00287778	0.575192	0.92876	0.602283	0.93852
cg23907860	20	57583709	CTSZ	TSS1500	shore	0.00832285	0.628148	0.955974	-0.00481272	0.780089	0.976125	0.0102262	0.417592	0.885106	0.714377	0.960783
Gene-wise analysis of differentially methylated blocks
cg01716763	6	64344231	PHF3	TSS1500	shore	0.00336353	0.690931	0.964944	0.0197612	0.389408	0.898822	-0.0325437	0.949357	0.99424	0.630978	0.944538
cg16049132	6	64345196	PHF3	TSS1500	shore	-0.00269843	0.0915063	0.755219	-0.00808001	0.0286812	0.614242	-0.0165497	0.022345	0.590209	0.0265111	0.582801
cg03561693	6	64345518	PHF3	TSS1500	island	-0.00360214	0.476469	0.924914	-0.00313179	0.547607	0.939201	-0.0097175	0.44173	0.893023	0.452039	0.900919
cg01847802	6	64345687	PHF3	TSS1500	island	-0.000935182	0.53151	0.937244	-0.00189871	0.397007	0.900881	-0.00316794	0.289794	0.838528	0.360605	0.871501
cg07975407	6	64346185	PHF3	TSS200	island	-0.0046171	0.369426	0.897372	0.00168375	0.540302	0.937616	-0.00154937	0.744767	0.963693	0.825866	0.978939
cg25848843	6	64346313	PHF3	TSS200	island	-0.00317923	0.772925	0.976202	-0.00481107	0.779135	0.975959	-0.00324707	0.820162	0.975797	0.773415	0.970652
cg13734650	6	64346329	PHF3	TSS200	island	-0.000428869	0.376642	0.899394	-0.0032685	0.104231	0.746835	-0.00356176	0.111077	0.730248	0.138156	0.75271
cg01900755	6	64350180	PHF3	5'UTR	shelf	0.0219178	0.557496	0.942711	0.0216132	0.495452	0.927494	0.0391887	0.155069	0.765622	0.330709	0.86016
cg04353904	6	64354050	PHF3	5'UTR	opensea	-0.00457345	0.763093	0.97518	-0.00977569	0.961663	0.996783	0.0142299	0.140176	0.755167	0.655967	0.949727
cg12368241	6	64355267	PHF3	TSS1500	opensea	0.0161015	0.522196	0.93546	0.00139035	0.430995	0.910719	-0.00843877	0.555239	0.923886	0.465834	0.905218
cg18887228	6	64356606	PHF3	1stExon	opensea	0.000658335	0.685166	0.964198	-0.011759	0.407229	0.904029	-0.0361587	0.180496	0.782632	0.351905	0.868452
cg10435600	6	64357903	PHF3	Body	opensea	-0.0142472	0.00932667	0.559867	-0.026882	0.00285591	0.4384	-0.0120746	0.0307853	0.616204	0.00533358	0.450111
cg18310924	6	64359555	PHF3	Body	opensea	0.026228	0.893526	0.990069	0.024916	0.820549	0.981609	0.0409635	0.590019	0.932275	0.819667	0.977905
cg12892054	6	64373226	PHF3	Body	opensea	0.0168299	0.193176	0.829867	0.00430516	0.409527	0.904564	0.0016704	0.392692	0.87728	0.281427	0.839215
cg04531010	6	64390047	PHF3	Body	opensea	-0.0132138	0.735995	0.971438	0.0149043	0.719155	0.967925	0.029487	0.356034	0.864508	0.732316	0.963698
cg15638646	6	64395054	PHF3	Body	opensea	0.0043298	0.214204	0.840687	-0.000216496	0.404399	0.903164	0.0184345	0.0346623	0.625031	0.129383	0.744781
cg23331336	6	64411178	PHF3	Body	opensea	0.0275457	0.639378	0.957591	0.0195536	0.810516	0.980161	0.00018926	0.630094	0.941318	0.667496	0.952065
cg17766302	6	64416544	PHF3	Body	opensea	0.00364015	0.381116	0.900357	-0.0100106	0.187605	0.812814	0.0184033	0.852396	0.980659	0.386884	0.880284
cg14851345	6	64423797	PHF3	3'UTR	opensea	-0.025226	0.879966	0.988763	-0.00391211	0.680845	0.962376	0.00133221	0.625917	0.940426	0.704438	0.958601
Highlighted cells show CpGs with nominally significant differential methylation (p<0.05)
Highlighted cells show CpGs with significant differential methylation (p<9.07xE-05 [0.05/551 CpGs])
Highlighted cells show CpGs with absolute delta betas > 5%
CHR - Chromosome; MAPINFO - genomic position; DB - delta beta values; OL - Occipital lobe; FL - Frontal lobe; CRBL - Cerebellum; P.Val - nominal p-values; FDR - false discovery rate adjusted p-values at genome-wide level
Data from Bettencourt et al. (2020) "White matter DNA methylation profiling reveals deregulation of HIP1, LMAN2, MOBP, and other loci in multiple system atrophy". Acta Neuropathologica 139:135-156.

## Sheet: Suppl. Table S1.2
Supplementary Table S1.2. Loci-specific analysis of differential methylation in MHC class I HLA genes
CpGs	CHR	MAPINFO	Gene	Feature	CGI	DB_OL	P.Val_OL	FDR_OL	DB_FL	P.Val_FL	FDR_FL	DB_CRBL	P.Val_CRBL	FDR_CRBL	P.Val_cross-region	FDR_cross-region
cg15018934	6	29689744	HLA-F	TSS1500	shore	-0.00635807	0.287816	0.870979	-0.0127231	0.565732	0.942451	-0.0128023	0.498968	0.909679	0.403081	0.88577
cg08698936	6	29689809	HLA-F	TSS1500	shore	-0.00374105	0.734165	0.97119	-0.00412168	0.6781	0.96209	-0.0161496	0.793463	0.971701	0.713112	0.960571
cg11201654	6	29690766	HLA-F	TSS1500	shore	0.0269739	0.113835	0.77579	-0.0253816	0.17398	0.804193	0.0142315	0.10661	0.725571	0.100653	0.715885
cg22298860	6	29690822	HLA-F	TSS1500	shore	0.0493609	0.0593865	0.716126	0.034624	0.0637743	0.692651	0.0148435	0.0768714	0.693532	0.0472923	0.638267
cg11768167	6	29690889	HLA-F	TSS1500	shore	-0.00289611	0.111649	0.774238	-0.0438407	0.158678	0.793952	0.0193629	0.075976	0.692629	0.0852735	0.699148
cg04186657	6	29690893	HLA-F	TSS1500	shore	0.050827	0.0350536	0.673685	-0.0174618	0.176256	0.805638	0.0298527	0.0814322	0.698375	0.0605528	0.662747
cg14738290	6	29690998	HLA-F	TSS200	shore	-0.00630747	0.615746	0.953745	-0.00377072	0.660665	0.959378	-0.00737585	0.523468	0.915958	0.568589	0.930992
cg14402472	6	29691165	HLA-F	1stExon	island	0.00278576	0.360472	0.894815	0.000667192	0.433721	0.911524	-0.000963383	0.568872	0.927437	0.41244	0.888706
cg24703717	6	29691168	HLA-F	1stExon	island	0.0109923	0.280743	0.868403	0.00374757	0.363982	0.890644	0.00276656	0.288839	0.838208	0.271404	0.834372
cg05237001	6	29691245	HLA-F	1stExon	island	-0.00457519	0.159423	0.810517	0.0133511	0.46819	0.920218	-0.00519178	0.287932	0.837901	0.526319	0.921098
cg03851143	6	29691250	HLA-F	1stExon	island	0.00316582	0.621169	0.954828	0.00127663	0.742706	0.97125	-0.00617777	0.616336	0.938171	0.632689	0.944903
cg09444802	6	29691312	HLA-F	Body	island	0.000294377	0.199359	0.833238	-0.00209238	0.145372	0.784047	-0.00699335	0.0984157	0.717054	0.113225	0.729935
cg11116776	6	29691329	HLA-F	Body	island	-0.000653721	0.0943174	0.757966	0.0149192	0.312876	0.872745	-0.0111502	0.0305873	0.615306	0.0799573	0.691986
cg23912231	6	29691408	HLA-F	Body	island	-0.00205374	0.350269	0.891941	0.0133477	0.79141	0.977494	-0.0128709	0.0821886	0.698824	0.381026	0.878374
cg16728223	6	29691603	HLA-F	Body	island	-0.00724168	0.335198	0.887425	-0.00287157	0.709973	0.966624	-0.00471183	0.690637	0.953755	0.530449	0.922145
cg17625506	6	29691726	HLA-F	Body	island	-0.00382279	0.786895	0.977931	-0.00904605	0.41895	0.907457	0.00433581	0.717683	0.958946	0.792786	0.973836
cg20891813	6	29691735	HLA-F	Body	island	-0.00351083	0.344026	0.890075	-0.00205284	0.476959	0.922707	-0.00678516	0.344636	0.860487	0.347455	0.866674
cg13924755	6	29691755	HLA-F	Body	island	0.0012073	0.368074	0.896884	-0.000613977	0.321236	0.875696	-0.0025995	0.201491	0.794299	0.252621	0.82541
cg19348622	6	29691760	HLA-F	Body	island	-0.00112349	0.675061	0.962651	0.00377772	0.927	0.993474	-0.00262538	0.655089	0.946519	0.966263	0.996481
cg18676033	6	29691815	HLA-F	Body	island	-0.00375781	0.715727	0.968565	-0.00639668	0.683502	0.962691	0.00360686	0.622442	0.939673	0.918029	0.991204
cg10262357	6	29691832	HLA-F	Body	island	-0.0104899	0.661026	0.960548	-0.00593717	0.771313	0.975079	0.00793731	0.849362	0.98037	0.844518	0.981675
cg20973396	6	29691899	HLA-F	Body	island	-0.00396932	0.939644	0.994413	-0.00714958	0.431731	0.910955	-0.00559655	0.70859	0.957314	0.654049	0.949274
cg26069562	6	29691981	HLA-F	Body	island	-0.00133828	0.640206	0.957655	0.00169946	0.45853	0.917687	-0.0145654	0.748304	0.964355	0.745908	0.966167
cg11423684	6	29691993	HLA-F	Body	island	0.00208138	0.901956	0.990815	-0.00244679	0.770137	0.974965	-0.00269728	0.82524	0.976659	0.887808	0.987441
cg26751972	6	29692000	HLA-F	Body	island	-0.00508587	0.904962	0.991013	0.00757696	0.875183	0.987956	0.0010139	0.986728	0.998704	0.993644	0.999266
cg07016276	6	29692009	HLA-F	Body	island	-0.00548347	0.519675	0.934951	-0.00527079	0.528982	0.934957	-0.0105914	0.452077	0.896363	0.464521	0.904886
cg20927242	6	29692011	HLA-F	Body	island	-0.00777357	0.247042	0.85428	-0.00206765	0.476255	0.922517	-0.0129193	0.105217	0.724216	0.207338	0.800075
cg12588917	6	29692082	HLA-F	Body	island	-0.0252931	0.0403312	0.684395	-0.0141111	0.0204618	0.588754	-0.0348782	0.0123551	0.538878	0.0135076	0.526442
cg23892836	6	29692085	HLA-F	Body	island	-0.0331803	0.151025	0.804978	-0.0288315	0.132646	0.774343	-0.0115621	0.0679357	0.682793	0.0858537	0.699971
cg24351901	6	29692092	HLA-F	Body	island	-0.0451165	0.154573	0.807563	-0.0374483	0.0820664	0.719272	-0.0210161	0.0175209	0.570529	0.0456193	0.633336
cg15331332	6	29692111	HLA-F	Body	shore	-0.0450147	0.753567	0.97394	-0.0211388	0.384455	0.897459	-0.016247	0.284489	0.836429	0.414982	0.889521
cg00504902	6	29692183	HLA-F	Body	shore	-0.0234333	0.672642	0.962293	-0.0155849	0.764194	0.974103	-0.0407372	0.366125	0.868151	0.557105	0.928388
cg11617938	6	29692281	HLA-F	Body	shore	-0.0298586	0.34096	0.889087	-0.0401981	0.298158	0.867471	-0.0210436	0.504899	0.911224	0.336254	0.862334
cg01405582	6	29692365	HLA-F	Body	shore	-0.00688763	0.710541	0.967847	-0.0242029	0.760227	0.973623	-0.0306915	0.825329	0.976659	0.95531	0.995374
cg05358170	6	29692399	HLA-F	Body	shore	-0.0027739	0.484355	0.926669	-0.00744036	0.335066	0.880414	0.00589384	0.845241	0.979713	0.500131	0.914244
cg14140375	6	29692582	HLA-F	Body	shore	-0.00317247	0.617285	0.954025	-0.0174115	0.961397	0.996764	-0.0121779	0.637521	0.943051	0.739415	0.964955
cg10601943	6	29692824	HLA-F	Body	shore	-0.0169345	0.483986	0.926626	-0.036756	0.98747	0.999087	-0.0257481	0.619464	0.938915	0.669875	0.952573
cg13040666	6	29693534	HLA-F	Body	shore	-0.0205731	0.22882	0.846527	-0.0227479	0.205625	0.823423	-0.00333079	0.29614	0.840983	0.204547	0.798003
cg21727129	6	29793709	HLA-G	TSS1500	shore	0.0040131	0.881552	0.988909	0.0104659	0.671559	0.961098	-0.0280644	0.523876	0.916073	0.982899	0.998139
cg14941654	6	29794503	HLA-G	TSS1500	shore	-0.0185479	0.047867	0.697832	-0.0310409	0.0397384	0.644084	-0.0160582	0.0551417	0.662682	0.0321445	0.601069
cg19050514	6	29794812	HLA-G	1stExon	shore	-0.00739338	0.116012	0.777906	-0.00659449	0.147241	0.785631	-0.00041175	0.162193	0.770842	0.111052	0.72755
cg09430946	6	29795361	HLA-G	5'UTR	shore	0.00108433	0.812494	0.980929	-0.0131997	0.505212	0.929512	0.00477693	0.785632	0.970398	0.670142	0.952599
cg03096746	6	29795436	HLA-G	5'UTR	shore	-0.0265037	0.983066	0.998524	-0.021147	0.904897	0.990971	0.00366717	0.338232	0.858577	0.69148	0.956568
cg03432955	6	29795501	HLA-G	5'UTR	shore	-0.0376423	0.475415	0.924812	-0.050246	0.583954	0.946099	-0.0350044	0.272025	0.8311	0.3942	0.882713
cg09865095	6	29795557	HLA-G	5'UTR	island	-0.0441995	0.843353	0.984354	-0.0311432	0.904684	0.990946	-0.0364399	0.846242	0.979896	0.966682	0.996526
cg00126638	6	29795583	HLA-G	5'UTR	island	-0.0109934	0.510875	0.932767	0.000856417	0.352767	0.8869	-0.0699149	0.830087	0.977399	0.61701	0.941538
cg03521696	6	29795595	HLA-G	5'UTR	island	-0.00926201	0.831091	0.983222	0.0187437	0.223352	0.833369	-0.00611167	0.659153	0.947362	0.597827	0.937557
cg21529533	6	29796015	HLA-G	Body	island	0.00585112	0.377378	0.899529	0.00788533	0.366019	0.891405	0.00729957	0.430975	0.889501	0.352421	0.86865
cg12287358	6	29796032	HLA-G	Body	island	0.004842	0.642389	0.957978	0.0132451	0.203097	0.82183	-0.00479743	0.678384	0.951349	0.627119	0.943904
cg03997176	6	29796066	HLA-G	Body	island	0.0115971	0.774357	0.976434	-0.00425465	0.665624	0.960095	-0.010167	0.360375	0.866099	0.701235	0.958035
cg19141489	6	29796068	HLA-G	Body	island	-0.00480098	0.464278	0.921979	-0.0241146	0.192274	0.815744	-0.0224903	0.147469	0.760316	0.207941	0.800437
cg22257941	6	29796086	HLA-G	Body	island	0.0234481	0.976584	0.998059	-0.0206539	0.162852	0.796938	-0.0027245	0.402967	0.880704	0.410721	0.888097
cg06612259	6	29796124	HLA-G	Body	island	-0.000452118	0.25482	0.8574	0.000323475	0.210582	0.826113	0.00580105	0.11041	0.729541	0.15029	0.762151
cg11363230	6	29796351	HLA-G	Body	island	0.00223512	0.186219	0.825673	-0.0182321	0.034768	0.632317	-0.00142221	0.250338	0.820573	0.0969396	0.712264
cg15174396	6	29796363	HLA-G	Body	island	-0.00115408	0.0753092	0.736843	0.00700401	0.209945	0.825859	0.0064565	0.263091	0.827114	0.133619	0.748595
cg14546076	6	29796420	HLA-G	Body	island	-0.0179366	0.277244	0.867033	-0.0232195	0.221534	0.832495	0.00292906	0.80124	0.972966	0.352493	0.868691
cg07000290	6	29796429	HLA-G	Body	island	-0.0123732	0.774991	0.976486	-0.0214875	0.555227	0.94051	0.0132585	0.967085	0.996327	0.761651	0.968808
cg18114946	6	29796481	HLA-G	Body	island	-0.00341596	0.160058	0.810914	-0.0105024	0.116373	0.759011	-0.00594574	0.121337	0.739042	0.102842	0.718257
cg26511972	6	29796591	HLA-G	Body	island	-0.0149709	0.10055	0.763852	-0.0032715	0.102393	0.744402	-0.0527909	0.0148407	0.556691	0.0393628	0.619927
cg12358432	6	29796593	HLA-G	Body	island	0.0411177	0.768898	0.975709	-0.0308267	0.253332	0.848596	-0.00884677	0.606851	0.936121	0.61925	0.942134
cg23110482	6	29796614	HLA-G	Body	shore	0.00368016	0.604863	0.952043	-0.0114002	0.415482	0.90628	0.00658626	0.864043	0.982179	0.58567	0.934874
cg10807461	6	29797678	HLA-G	Body	shore	0.00294246	0.560319	0.943318	0.00917197	0.255344	0.849484	-0.00669681	0.782581	0.969958	0.468649	0.905963
cg11682706	6	29798070	HLA-G	Body	shore	-0.00053838	0.601178	0.951318	-0.0106433	0.282776	0.86116	-0.00391646	0.904149	0.988018	0.532388	0.922467
cg21855392	6	29798387	HLA-G	3'UTR	shore	-0.0210955	0.359437	0.894532	-0.000152742	0.12655	0.768376	-0.00546456	0.206891	0.79768	0.180424	0.782893
cg15595495	6	29798726	HLA-G	3'UTR	shelf	-0.0113633	0.484034	0.926636	-0.00250982	0.5404	0.937624	-0.0269204	0.409208	0.88277	0.440288	0.897159
cg05523662	6	29910101	HLA-A	TSS1500	shore	0.0140634	0.647835	0.95874	-0.00290581	0.86143	0.986304	0.0521723	0.271821	0.831051	0.531868	0.922346
cg11808100	6	29910755	HLA-A	Body	island	-0.016479	0.60442	0.951935	0.00601949	0.296317	0.866606	-0.00313802	0.297488	0.841645	0.346469	0.866333
cg25548869	6	29910776	HLA-A	Body	island	0.00296904	0.0432902	0.688881	-0.00104634	0.0807148	0.717432	0.00199407	0.0814873	0.698375	0.0471913	0.638024
cg19748509	6	29910778	HLA-A	Body	island	-0.00531381	0.689163	0.964721	-0.00375053	0.822185	0.981768	-0.00670505	0.863404	0.982056	0.773246	0.970636
cg05738749	6	29911004	HLA-A	Body	island	0.050262	0.00885288	0.556151	0.0143322	0.122896	0.764776	-0.00559165	0.241148	0.81584	0.0528215	0.648769
cg11722179	6	29911011	HLA-A	Body	island	-0.0186458	0.582936	0.94792	-0.0194318	0.486555	0.925201	-0.0237037	0.708349	0.95724	0.557997	0.928652
cg18106971	6	29911028	HLA-A	Body	island	0.0179984	0.7866	0.977931	0.00159622	0.937792	0.994608	0.0288404	0.702026	0.955916	0.835952	0.980484
cg10886493	6	29911036	HLA-A	Body	island	0.030385	0.00452442	0.499598	0.0296247	0.00862972	0.519501	0.0182989	0.00406682	0.461083	0.0027958	0.398089
cg18599206	6	29911087	HLA-A	Body	island	-0.0339466	0.0481549	0.698138	-0.00187241	0.01932	0.58433	-0.00400915	0.0341894	0.624076	0.0206184	0.562243
cg19045970	6	29911091	HLA-A	Body	island	0.00908243	0.210612	0.839022	0.0068602	0.207288	0.824335	0.00893985	0.193733	0.789628	0.169013	0.775497
cg05839762	6	29911095	HLA-A	Body	island	0.0100091	0.0482681	0.698339	0.0106114	0.0175169	0.575929	-0.00303615	0.125277	0.742452	0.0336609	0.606375
cg14772439	6	29911104	HLA-A	Body	island	0.00608378	0.00418136	0.491632	0.000435033	0.00554334	0.483549	-0.0154053	0.0181645	0.573552	0.00406566	0.427317
cg08039587	6	29911334	HLA-A	Body	island	-0.00280291	0.640953	0.95776	0.0193123	0.320404	0.875371	0.000141099	0.487598	0.906561	0.435725	0.895831
cg16742075	6	29911366	HLA-A	Body	island	0.0828451	0.000177754	0.227522	0.0574407	0.000357854	0.279256	0.0816222	0.000147241	0.231404	7.42055e-05	0.134249
cg25637655	6	29911542	HLA-A	Body	shore	0.035344	0.669531	0.961717	0.0517929	0.566397	0.942578	0.0100041	0.803106	0.973202	0.651021	0.948897
cg17608381	6	29911550	HLA-A	Body	shore	0.0313574	0.203879	0.835463	0.0240149	0.273638	0.857163	0.0654922	0.126264	0.743385	0.16008	0.769098
cg19585676	6	29913343	HLA-A	3'UTR	shore	-0.0018217	0.662295	0.960652	0.00296296	0.677551	0.962048	0.0287975	0.931218	0.991689	0.733745	0.963903
cg16367518	6	30455807	HLA-E	TSS1500	shore	-0.0238126	0.548647	0.941093	0.00345285	0.297804	0.867305	0.0383298	0.0785987	0.695444	0.218276	0.806425
cg16507955	6	30455846	HLA-E	TSS1500	shore	0.00558285	0.342738	0.889875	0.0296184	0.108826	0.75161	0.0283529	0.0944515	0.712885	0.126939	0.742474
cg21297314	6	30455858	HLA-E	TSS1500	shore	0.0245582	0.642632	0.957997	0.00929604	0.791797	0.977577	-0.012513	0.900427	0.987577	0.757518	0.967971
cg08416870	6	30455903	HLA-E	TSS1500	shore	0.0763892	0.0660695	0.725262	0.000880998	0.458897	0.917771	0.0110046	0.44819	0.894989	0.225762	0.81026
cg10794086	6	30455964	HLA-E	TSS1500	shore	0.0461941	0.00676092	0.531142	0.0604283	0.00120229	0.380329	0.0678578	0.000689745	0.343268	0.000816881	0.299251
cg09275023	6	30456076	HLA-E	TSS1500	shore	0.0305149	0.146089	0.802207	-0.0217112	0.56061	0.941394	-3.65788e-06	0.251461	0.821256	0.250003	0.823816
cg11861940	6	30456340	HLA-E	TSS1500	shore	-0.0103499	0.270511	0.863721	0.0375171	0.0518521	0.669637	-0.0412189	0.325903	0.853818	0.144098	0.757176
cg04807188	6	30457039	HLA-E	TSS1500	shore	-0.00185206	0.450011	0.918346	0.00854294	0.190326	0.814455	0.0148919	0.0375762	0.630708	0.133138	0.748188
cg10124767	6	30457041	HLA-E	TSS1500	shore	0.00595183	0.838449	0.983969	-0.00897097	0.817172	0.981225	-0.0118938	0.439633	0.89234	0.772629	0.970563
cg02942965	6	30457081	HLA-E	TSS200	shore	-0.00327133	0.618298	0.954201	-0.00474712	0.437904	0.912459	0.00108014	0.499991	0.909947	0.481259	0.909365
cg20644330	6	30457133	HLA-E	TSS200	shore	-0.000665477	0.0538579	0.707793	0.00613651	0.415432	0.906251	-0.00567419	0.0135259	0.548043	0.0587079	0.659376
cg13223754	6	30457142	HLA-E	TSS200	shore	0.00104566	0.133965	0.793645	-0.00290345	0.0537252	0.673219	-0.00200141	0.0705821	0.686159	0.0591071	0.660064
cg04305858	6	30457182	HLA-E	TSS200	shore	0.00525542	0.709008	0.967691	0.00295741	0.987178	0.999087	-0.00073725	0.549458	0.922471	0.940458	0.993777
cg26175526	6	30457245	HLA-E	TSS200	shore	-0.00754607	0.358191	0.894227	0.00370759	0.962946	0.996861	-0.00237544	0.623108	0.939766	0.598357	0.937721
cg01462744	6	30457252	HLA-E	TSS200	shore	-0.00299202	0.0398996	0.683551	-0.000237568	0.0568346	0.680479	0.000185872	0.0650938	0.678833	0.0366602	0.614299
cg22952566	6	30457271	HLA-E	1stExon	shore	0.000172828	0.484611	0.926736	-0.00034779	0.545734	0.938883	0.000647924	0.451684	0.896183	0.457892	0.902795
cg20534075	6	30457340	HLA-E	1stExon	shore	0.00252168	0.697361	0.965992	0.00227839	0.513036	0.931168	-0.00253066	0.449631	0.895471	0.515687	0.918466
cg20662397	6	30457397	HLA-E	Body	island	0.0236925	0.172596	0.818171	0.0209759	0.165312	0.798387	0.0285383	0.265784	0.828421	0.163018	0.770961
cg26075747	6	30457407	HLA-E	Body	island	0.0093389	0.21332	0.840168	0.00353722	0.0919433	0.731512	-0.00469763	0.0343671	0.624761	0.0685554	0.67649
cg25293221	6	30457562	HLA-E	Body	island	0.000686024	0.320037	0.882833	-0.00393296	0.0534134	0.672715	-0.0071432	0.0280174	0.60872	0.0637537	0.668056
cg08899786	6	30457711	HLA-E	Body	island	0.00636935	0.614008	0.953514	-0.00302614	0.223055	0.833268	-0.0107074	0.067574	0.682686	0.198053	0.793896
cg14849431	6	30457724	HLA-E	Body	island	-0.00263127	0.336116	0.88769	-0.0123993	0.682586	0.96259	-0.00682421	0.770428	0.96836	0.759816	0.968408
cg15118824	6	30457765	HLA-E	Body	island	0.00219077	0.785223	0.977733	-0.00170457	0.163197	0.797127	-0.0016738	0.139233	0.754333	0.25383	0.826028
cg02751503	6	30457803	HLA-E	Body	island	0.000515383	0.477369	0.925121	0.00348675	0.604829	0.949273	-0.00637919	0.201033	0.793989	0.365147	0.872949
cg01365762	6	30457827	HLA-E	Body	island	-0.000888684	0.687412	0.964467	0.0024443	0.920291	0.992642	0.00388796	0.699556	0.955567	0.96555	0.996414
cg21292025	6	30457830	HLA-E	Body	island	0.00144661	0.512946	0.933298	-0.000154601	0.982807	0.998689	-0.00133691	0.952949	0.994671	0.822968	0.978496
cg10457005	6	30457876	HLA-E	Body	island	-0.00751478	0.963528	0.996858	0.00607202	0.559498	0.941264	-0.0264467	0.351058	0.862857	0.887975	0.987449
cg08180063	6	30457971	HLA-E	Body	island	-0.0181743	0.0720695	0.732782	-0.00325932	0.389594	0.89886	-0.00535909	0.337261	0.858297	0.19004	0.789231
cg25664704	6	30457977	HLA-E	Body	island	-0.00977359	0.5484	0.941048	-0.00431136	0.984498	0.998793	0.00459545	0.56198	0.925639	0.987463	0.998624
cg05384135	6	30457991	HLA-E	Body	island	-0.000715446	0.354545	0.893315	-0.00322367	0.14123	0.78124	-0.00383352	0.29841	0.842224	0.214009	0.804063
cg15816267	6	30458048	HLA-E	Body	island	-0.000831214	0.427516	0.912789	0.00105184	0.536332	0.936673	0.00843761	0.974945	0.997237	0.600493	0.9382
cg09609649	6	30458060	HLA-E	Body	island	-0.0109448	0.0511324	0.702991	-0.00273451	0.104481	0.747076	-0.00383769	0.079477	0.696016	0.0549545	0.652625
cg16747427	6	30458078	HLA-E	Body	island	-0.0138375	0.1223	0.783507	-0.012508	0.102505	0.744402	0.00714174	0.0830531	0.700148	0.076769	0.688054
cg03725115	6	30458102	HLA-E	Body	island	-0.0140805	0.463973	0.92182	0.0093403	0.15847	0.793812	-0.0160309	0.455613	0.897338	0.295322	0.845039
cg18183435	6	30458147	HLA-E	Body	island	-0.0156858	0.412126	0.908872	-0.0133632	0.453209	0.91633	-0.0384523	0.387102	0.875464	0.379263	0.877831
cg09620840	6	30458149	HLA-E	Body	island	-0.016896	0.609096	0.952823	-0.0173723	0.663109	0.959743	-0.0360295	0.880814	0.984695	0.772063	0.970534
cg21176130	6	30458158	HLA-E	Body	island	-0.00833035	0.620915	0.954792	-0.01781	0.451209	0.915673	-0.0465819	0.352188	0.863261	0.431332	0.894634
cg09326440	6	30458161	HLA-E	Body	island	-0.0166454	0.587934	0.948747	-0.00810325	0.57783	0.944955	-0.00158389	0.583881	0.930821	0.552002	0.927299
cg12700271	6	30458237	HLA-E	Body	shore	-0.0280973	0.934229	0.993682	-0.0515195	0.60806	0.949983	-0.00554933	0.96129	0.995642	0.842198	0.981381
cg13007871	6	30458519	HLA-E	Body	shore	-0.0303134	0.350086	0.891941	-0.0142429	0.444437	0.914233	0.0293692	0.965269	0.996136	0.54738	0.926166
cg00340855	6	30458586	HLA-E	Body	shore	-0.0424375	0.477662	0.925148	-0.0468181	0.361355	0.889681	0.00558356	0.371236	0.870044	0.788647	0.973256
cg11594821	6	30458601	HLA-E	Body	shore	-0.011298	0.734849	0.971249	-0.0303579	0.561155	0.941551	0.00746903	0.606187	0.935961	0.92324	0.991789
cg21758773	6	30458730	HLA-E	Body	shore	0.000268072	0.402353	0.906199	-0.00508188	0.601796	0.948858	-0.00925923	0.63942	0.943437	0.508731	0.916398
cg05201185	6	30459139	HLA-E	Body	shore	-0.0258717	0.291457	0.872195	-0.0208296	0.30686	0.870443	-0.00222163	0.576548	0.929051	0.340348	0.863914
cg02188225	6	30459255	HLA-E	Body	shore	0.0157646	0.281862	0.86892	-0.0173278	0.986194	0.998993	-0.0229065	0.767377	0.967859	0.614423	0.940963
cg20652371	6	30459295	HLA-E	Body	shore	-0.0161848	0.885772	0.98934	-0.0204504	0.767849	0.974689	-0.00684473	0.778675	0.969511	0.953534	0.995153
cg21366673	6	30459512	HLA-E	Body	shore	0.00182179	0.184164	0.824577	-0.0371029	0.0157653	0.566952	0.00759344	0.409546	0.882865	0.095958	0.711318
cg23235965	6	30459540	HLA-E	Body	shore	-0.0458661	0.0290073	0.657393	-0.0366699	0.0276258	0.611685	-0.0124001	0.0882663	0.706565	0.0281945	0.589043
cg27486585	6	30459595	HLA-E	Body	shore	-0.00543513	0.780638	0.977146	-0.0101932	0.976717	0.99829	0.00271019	0.842684	0.979296	0.871771	0.985371
cg17615629	6	30459867	HLA-E	Body	shore	-0.00934407	0.438213	0.915397	-0.00730885	0.390885	0.899319	-0.0182026	0.54089	0.920368	0.417102	0.890226
cg20105257	6	30460244	HLA-E	Body	shelf	-0.0104002	0.689504	0.964772	-0.00742208	0.794787	0.978017	-0.0117692	0.835444	0.978248	0.869353	0.985083
cg02678305	6	30460322	HLA-E	Body	shelf	-0.0117373	0.629935	0.956164	-0.0144102	0.651983	0.958098	-0.00703164	0.36108	0.866295	0.505031	0.915382
cg19109457	6	30460484	HLA-E	3'UTR	shelf	-0.122768	0.0428893	0.687946	-0.0882963	0.158764	0.793967	-0.0782585	0.275571	0.832986	0.101693	0.716973
cg09569347	6	30460548	HLA-E	3'UTR	shelf	-0.0148069	0.972868	0.997732	-0.00863094	0.812234	0.980418	-0.0115432	0.850279	0.980476	0.887157	0.987363
cg13036546	6	30460576	HLA-E	3'UTR	shelf	-0.0185254	0.852611	0.98556	-0.0251617	0.995313	0.999701	-0.00528573	0.155705	0.766122	0.5615	0.929194
cg16535080	6	30460600	HLA-E	3'UTR	shelf	-0.0204346	0.0108611	0.572961	-0.0237302	0.00992043	0.530803	-0.0129393	0.0295486	0.613853	0.00867117	0.489994
cg11019014	6	30460798	HLA-E	3'UTR	shelf	-0.00460923	0.919076	0.992202	-0.0154892	0.475831	0.922337	-0.00868556	0.937214	0.992478	0.74529	0.966008
cg09556042	6	31237013	HLA-C	Body	shore	-0.227518	0.47461	0.924805	-0.268817	0.547397	0.939191	-0.237645	0.615538	0.937966	0.510911	0.91708
cg24710520	6	31237199	HLA-C	Body	shore	-0.0735651	0.697547	0.966016	-0.0616161	0.962839	0.996861	-0.0568344	0.786479	0.970504	0.825098	0.978814
cg11247343	6	31237824	HLA-C	Body	shore	-0.0161699	0.783145	0.977518	-0.0289277	0.568638	0.943152	-0.0285769	0.625893	0.940425	0.62988	0.944415
cg13872627	6	31238036	HLA-C	Body	shore	-0.102962	0.215011	0.840977	-0.114837	0.274087	0.857339	-0.101992	0.193102	0.78937	0.189725	0.789042
cg01064373	6	31238245	HLA-C	Body	shore	0.00587625	0.883138	0.989106	-0.0103725	0.729146	0.969199	0.0116285	0.820299	0.975838	0.992961	0.999168
cg17096289	6	31238788	HLA-C	Body	shore	0.0906816	0.3389	0.888423	0.100699	0.375481	0.894816	0.0876341	0.599504	0.934412	0.39173	0.881849
cg15634083	6	31238908	HLA-C	Body	island	0.00695733	0.395001	0.904526	0.0222002	0.278191	0.859067	0.0203202	0.147311	0.760244	0.221703	0.808325
cg12965927	6	31239093	HLA-C	Body	island	0.00260539	0.330991	0.886307	-0.00417077	0.947957	0.99545	-0.00537875	0.991564	0.999222	0.703385	0.958434
cg18020334	6	31239243	HLA-C	Body	island	0.000554493	0.104841	0.768246	-8.73921e-05	0.10878	0.75161	-0.00156022	0.31419	0.848929	0.126089	0.741553
cg18747378	6	31239247	HLA-C	Body	island	-0.0031983	0.301013	0.876026	-0.00049001	0.430123	0.910479	-0.00464186	0.255337	0.823182	0.285245	0.840851
cg24877963	6	31239266	HLA-C	Body	island	-0.00321868	0.404171	0.906617	0.00114273	0.971277	0.997851	0.000302476	0.994725	0.999498	0.753947	0.9675
cg10409680	6	31239320	HLA-C	Body	island	0.0228041	0.390946	0.903391	0.0299506	0.437666	0.912439	0.0260556	0.869251	0.982933	0.514274	0.917942
cg17974398	6	31239324	HLA-C	Body	island	0.0134044	0.833664	0.983397	0.0117625	0.712322	0.967079	0.00359528	0.550019	0.922576	0.670944	0.952754
cg05619024	6	31239411	HLA-C	Body	island	-0.00618497	0.170904	0.817259	0.00062322	0.163165	0.797122	0.0153958	0.393778	0.877587	0.190995	0.789995
cg01006124	6	31239767	HLA-C	Body	island	0.0100329	0.209155	0.838158	0.00891256	0.121009	0.763131	-0.00296451	0.0407473	0.637419	0.0798883	0.691927
cg25355501	6	31239910	HLA-C	TSS200	island	-0.000367384	0.625212	0.955492	0.00225421	0.6052	0.949349	0.000815902	0.791219	0.97125	0.645794	0.947716
cg06659144	6	31239939	HLA-C	TSS200	island	0.015424	0.950367	0.995489	0.0147027	0.791342	0.977494	-0.00772241	0.344801	0.860543	0.645877	0.94774
cg02827714	6	31240045	HLA-C	TSS200	island	0.00364484	0.343273	0.889956	0.00815791	0.295448	0.866202	0.01895	0.0132765	0.545998	0.10401	0.719605
cg18785300	6	31240047	HLA-C	TSS200	island	-2.68316e-06	0.941342	0.994616	-0.00174501	0.756469	0.973068	0.00169465	0.615706	0.938018	0.924763	0.991921
cg27358585	6	31240050	HLA-C	TSS200	island	0.00253336	0.816145	0.981414	-0.00160355	0.221651	0.832543	0.0011986	0.443063	0.893373	0.420291	0.891207
cg08309069	6	31240651	HLA-C	TSS1500	shore	0.0663115	0.086841	0.74995	0.0319607	0.203101	0.82183	0.105009	0.0276775	0.608195	0.0612383	0.664002
cg05030953	6	31241000	HLA-C	TSS1500	shore	0.0700848	0.123286	0.78415	0.0670931	0.141673	0.78145	0.106743	0.0792486	0.695716	0.0858826	0.699971
cg13031097	6	31322577	HLA-B	Body	shore	-0.0539348	0.0442605	0.690269	-0.0258912	0.13984	0.779858	-0.0155856	0.236648	0.813763	0.0913342	0.70634
cg23923934	6	31322914	HLA-B	Body	shore	-0.000409839	0.871407	0.987582	-0.0121708	0.435425	0.911859	-0.0197079	0.457842	0.897991	0.54227	0.924895
cg27529346	6	31322926	HLA-B	Body	shore	0.00338557	0.827023	0.982723	-0.00910681	0.38626	0.89811	-0.0133855	0.368279	0.869063	0.472722	0.907141
cg05139028	6	31323261	HLA-B	Body	shore	-0.0309924	0.598123	0.950768	-0.0175638	0.891787	0.989836	-0.0125547	0.977534	0.99762	0.879562	0.986383
cg11187245	6	31323397	HLA-B	Body	shore	0.00590626	0.360634	0.89485	-0.00266525	0.507061	0.930026	-0.0185956	0.848467	0.980239	0.521483	0.919982
cg01517384	6	31323856	HLA-B	Body	shore	0.0143986	0.727975	0.970343	0.00301753	0.634071	0.954791	0.00765327	0.611134	0.937187	0.630247	0.944415
cg13902357	6	31324280	HLA-B	Body	island	-0.00470339	0.00439339	0.497105	0.00115517	0.0431751	0.652091	-0.0034615	0.0157458	0.561363	0.00875793	0.490138
cg15633609	6	31324621	HLA-B	Body	island	-0.0149013	0.0798438	0.742177	-0.0199695	0.0618387	0.689744	-0.00588626	0.13254	0.748939	0.0647126	0.669794
cg12985770	6	31324627	HLA-B	Body	island	0.0043548	0.90294	0.990869	-0.00745432	0.294713	0.865969	-0.00484032	0.302962	0.844413	0.477772	0.908566
cg13019553	6	31324916	HLA-B	1stExon	island	0.018161	0.735341	0.971326	0.0117512	0.975329	0.998234	0.00792273	0.726471	0.960654	0.812854	0.976762
cg12730088	6	31324962	HLA-B	5'UTR	island	-0.00514073	0.379797	0.900102	-0.00295125	0.53546	0.936421	-0.0153808	0.0961687	0.714819	0.252707	0.825499
cg17554194	6	31324972	HLA-B	5'UTR	island	-0.00903485	0.0822207	0.744584	0.0272414	0.368993	0.892457	0.0610017	0.775458	0.969011	0.388479	0.880706
cg06646969	6	31325058	HLA-B	TSS200	island	0.00121728	0.876841	0.988293	-0.00188511	0.450394	0.915464	-0.00452873	0.328736	0.854743	0.494967	0.913144
cg01035015	6	31325063	HLA-B	TSS200	island	0.001822	0.331355	0.886309	-0.00482911	0.842993	0.983892	0.000851799	0.325871	0.85381	0.436874	0.896263
cg10542672	6	31325136	HLA-B	TSS200	island	0.00735835	0.68135	0.963728	0.00371328	0.886183	0.989155	0.0119301	0.426288	0.888054	0.626328	0.943805
Highlighted cells show CpGs with nominally significant differential methylation (p<0.05)
Highlighted cells show CpGs with significant differential methylation (p<2.84xE-04 [0.05/176 CpGs])
Highlighted cells show CpGs with absolute delta betas > 5%
CHR - Chromosome; MAPINFO - genomic position; DB - delta beta values; OL - Occipital lobe; FL - Frontal lobe; CRBL - Cerebellum; P.Val - nominal p-values; FDR - false discovery rate adjusted p-values at genome-wide level
Data from Bettencourt et al. (2020) "White matter DNA methylation profiling reveals deregulation of HIP1, LMAN2, MOBP, and other loci in multiple system atrophy". Acta Neuropathologica 139:135-156.
