# Supplementary material for: Epigenomics and transcriptomics analyses of multiple system atrophy brain tissue supports a role for inflammatory processes in disease pathogenesis
Source: Acta Neuropathol Commun. 2020 May 14;8:71. doi: 10.1186/s40478-020-00946-1 (PMC7227350; doi:10.1186/s40478-020-00946-1)
Supplement: Supplementary file 2 — Additional file 2: Supplementary Table S2. Loci-specific analysis of cerebellar white matter gene expression for genes reported to be differentially methylated and/or differentially expressed by Rydbirk et al. 2020. [file 40478_2020_946_MOESM2_ESM.xlsx]

## Sheet: Suppl. Table S2
Supplementary Table S2. Loci-specific analysis of cerebellar white matter gene expression for genes reported to be differentially methylated and/or differentially expressed by Rydbirk et al. 2020
Cohort	Gene	log2 FC	P Values	adj. P values	ensID
c1_MSA	AREL1	-0.0438454	0.715	0.929953	ENSG00000119682
	BCAR1	0.0607909	0.640927	0.908761	ENSG00000285460
	C17orf107	0.656965	0.152608	0.652646	ENSG00000205710
	CTSZ	0.188409	0.392685	0.80981	ENSG00000101160
	FERMT3	0.39462	0.247017	0.734138	ENSG00000149781
	FUT4	-0.091005	0.747722	0.939524	ENSG00000196371
	GNAS	0.0497016	0.6949	0.924317	ENSG00000087460
	HLA-A	0.249778	0.234675	0.728453	ENSG00000206503
	HLA-B	0.1724	0.473483	0.846509	ENSG00000223532
	HLA-C	0.259929	0.206981	0.707391	ENSG00000225691
	HLA-E	0.372955	0.120441	0.613552	ENSG00000206493
	HLA-F	-0.00960457	0.97385	0.994349	ENSG00000137403
	HLA-G	2.30371	0.121654	Low_Exp	ENSG00000206506
	KTN1	-0.210286	0.0770965	0.542408	ENSG00000126777
	NCS1	0.279576	0.266102	0.744099	ENSG00000107130
	PHF3	0.0505182	0.681177	0.920829	ENSG00000118482
	PIWIL4	0.335409	0.284579	0.757661	ENSG00000134627
	ZIC4	0.567809	0.195211	0.694934	ENSG00000174963
c1_MSA-P	AREL1	-0.230137	0.316423	0.789937	ENSG00000119682
	BCAR1	-0.303241	0.223004	0.727906	ENSG00000285460
	C17orf107	0.352248	0.636783	0.909597	ENSG00000205710
	CTSZ	0.816881	0.026074	0.463029	ENSG00000101160
	FERMT3	1.19689	0.0541463	0.533089	ENSG00000149781
	FUT4	0.169193	0.732972	0.942439	ENSG00000196371
	GNAS	0.380092	0.0615237	0.543521	ENSG00000087460
	HLA-A	1.15613	0.00164839	0.30181	ENSG00000224320
	HLA-B	0.708607	0.0979971	0.606928	ENSG00000234745
	HLA-C	0.591147	0.0636344	0.545927	ENSG00000206452
	HLA-E	0.547454	0.103904	0.61375	ENSG00000229252
	HLA-F	0.222802	0.614003	0.903441	ENSG00000206509
	HLA-G	1.68326	0.593187	Low_Exp	ENSG00000237216
	KTN1	-0.248571	0.276945	0.763007	ENSG00000126777
	NCS1	0.600658	0.155429	0.670494	ENSG00000107130
	PHF3	0.154246	0.380453	0.815834	ENSG00000118482
	PIWIL4	0.0738148	0.904734	0.981894	ENSG00000134627
	ZIC4	0.803281	0.27447	0.761084	ENSG00000174963
c1_MSA-C	AREL1	-0.0395088	0.847945	0.950743	ENSG00000119682
	BCAR1	0.0686763	0.775401	0.9254	ENSG00000285460
	C17orf107	1.40773	0.113432	0.44195	ENSG00000205710
	CTSZ	0.578336	0.0683388	0.364172	ENSG00000101160
	FERMT3	0.280339	0.605019	0.849166	ENSG00000149781
	FUT4	0.0912496	0.852131	0.952859	ENSG00000196371
	GNAS	0.258388	0.157604	0.503139	ENSG00000087460
	HLA-A	0.00508013	0.986824	0.99569	ENSG00000227715
	HLA-B	-0.103676	0.762124	0.919405	ENSG00000206450
	HLA-C	0.256888	0.392542	0.726783	ENSG00000204525
	HLA-E	0.410804	0.197202	0.553762	ENSG00000236632
	HLA-F	-0.447378	0.264538	0.621658	ENSG00000234487
	HLA-G	-2.09725	0.606433	Low_Exp	ENSG00000230413
	KTN1	-0.465072	0.0288745	0.255032	ENSG00000126777
	NCS1	0.81313	0.0479691	0.317432	ENSG00000107130
	PHF3	0.149756	0.370172	0.709186	ENSG00000118482
	PIWIL4	0.524079	0.373616	0.710973	ENSG00000134627
	ZIC4	1.52019	0.043293	0.302237	ENSG00000174963
c2_MSA	AREL1	0.796252	0.245665	0.999973	ENSG00000119682
	BCAR1	0.0869678	0.683108	0.999973	ENSG00000285460
	C17orf107	0.0302855	0.961193	0.999973	ENSG00000205710
	CTSZ	-0.0298868	0.938282	0.999973	ENSG00000101160
	FERMT3	-0.374694	0.376874	0.999973	ENSG00000149781
	FUT4	-0.0515169	0.88807	0.999973	ENSG00000196371
	GNAS	0.0627816	0.697471	0.999973	ENSG00000087460
	HLA-A	0.0305357	0.958754	0.999973	ENSG00000206505
	HLA-B	-0.000518421	0.998649	0.999973	ENSG00000206450
	HLA-C	0.0902717	0.777427	0.999973	ENSG00000206452
	HLA-E	-0.267395	0.65318	0.999973	ENSG00000229252
	HLA-F	0.158382	0.810166	0.999973	ENSG00000235220
	HLA-G	0.435285	0.473505	0.999973	ENSG00000235680
	KTN1	-0.114926	0.802539	0.999973	ENSG00000126777
	NCS1	0.349362	0.30469	0.999973	ENSG00000107130
	PHF3	0.214817	0.590862	0.999973	ENSG00000118482
	PIWIL4	-0.560165	0.420291	0.999973	ENSG00000134627
	ZIC4	0.190615	0.867525	0.999973	ENSG00000174963
c2_MSA-P	AREL1	0.975513	0.175806	0.999879	ENSG00000119682
	BCAR1	0.224172	0.29062	0.999879	ENSG00000285460
	C17orf107	0.311693	0.617089	0.999879	ENSG00000205710
	CTSZ	0.0274198	0.946005	0.999879	ENSG00000101160
	FERMT3	-0.349142	0.433566	0.999879	ENSG00000149781
	FUT4	0.00462844	0.990198	0.999879	ENSG00000196371
	GNAS	0.0645005	0.704471	0.999879	ENSG00000087460
	HLA-A	-0.0109622	0.985484	0.999879	ENSG00000227715
	HLA-B	0.106686	0.728594	0.999879	ENSG00000232126
	HLA-C	0.131992	0.691463	0.999879	ENSG00000204525
	HLA-E	-0.439724	0.479499	0.999879	ENSG00000230254
	HLA-F	0.215799	0.758026	0.999879	ENSG00000137403
	HLA-G	0.531717	0.395755	0.999879	ENSG00000235680
	KTN1	-0.139266	0.764163	0.999879	ENSG00000126777
	NCS1	0.516308	0.147741	0.999879	ENSG00000107130
	PHF3	0.13462	0.746564	0.999879	ENSG00000118482
	PIWIL4	-0.35677	0.61775	0.999879	ENSG00000134627
	ZIC4	0.201383	0.866673	0.999879	ENSG00000174963
c2_MSA-C	AREL1	0.849939	0.370943	Low_Exp	ENSG00000119682
	BCAR1	0.0185678	0.955351	0.979407	ENSG00000285460
	C17orf107	-0.409534	0.667694	Low_Exp	ENSG00000205710
	CTSZ	-0.315462	0.575522	Low_Exp	ENSG00000101160
	FERMT3	-0.501873	0.445037	Low_Exp	ENSG00000149781
	FUT4	0.470473	0.375818	0.658593	ENSG00000196371
	GNAS	0.0854189	0.719969	0.871129	ENSG00000087460
	HLA-A	-0.0888517	0.926652	0.965849	ENSG00000223980
	HLA-B	-0.146991	0.744412	0.88329	ENSG00000232126
	HLA-C	-0.246366	0.618365	0.8201	ENSG00000237022
	HLA-E	-0.538259	0.528562	0.766063	ENSG00000230254
	HLA-F	0.961529	0.324377	Low_Exp	ENSG00000237508
	HLA-G	1.15388	0.173307	Low_Exp	ENSG00000235680
	KTN1	-0.61798	0.376474	Low_Exp	ENSG00000126777
	NCS1	0.156336	0.767879	0.894065	ENSG00000107130
	PHF3	0.141591	0.817805	0.918949	ENSG00000118482
	PIWIL4	-0.295911	0.763719	Low_Exp	ENSG00000134627
	ZIC4	1.55135	0.0126476	0.106036	ENSG00000174963
combined_MSA	AREL1	0.376203	0.570511	0.871039	ENSG00000119682
	BCAR1	0.0738794	0.562707	0.868782	ENSG00000285460
	C17orf107	0.343626	0.297221	0.731519	ENSG00000205710
	CTSZ	0.0792612	0.596745	0.880307	ENSG00000101160
	FERMT3	0.00996272	0.836466	0.958629	ENSG00000149781
	FUT4	-0.071261	0.759781	0.933777	ENSG00000196371
	GNAS	0.0562416	0.605493	0.883334	ENSG00000087460
	KTN1	-0.162606	0.150038	0.604908	ENSG00000126777
	NCS1	0.314469	0.152792	0.610306	ENSG00000107130
	PHF3	0.132668	0.529869	0.857782	ENSG00000118482
	PIWIL4	-0.112378	0.8452	0.960599	ENSG00000134627
	ZIC4	0.379212	0.312054	0.740613	ENSG00000174963
combined_MSA-P	AREL1	0.372688	0.782633	0.96189	ENSG00000119682
	BCAR1	-0.0395344	0.900086	0.983582	ENSG00000285460
	C17orf107	0.33197	0.519775	0.884586	ENSG00000205710
	CTSZ	0.422151	0.082911	0.591526	ENSG00000101160
	FERMT3	0.423875	0.34979	0.814378	ENSG00000149781
	FUT4	0.0869106	0.814778	0.968355	ENSG00000196371
	GNAS	0.222296	0.109443	0.628773	ENSG00000087460
	KTN1	-0.193918	0.347458	0.813615	ENSG00000126777
	NCS1	0.558483	0.0536853	0.540071	ENSG00000107130
	PHF3	0.144433	0.421481	0.849537	ENSG00000118482
	PIWIL4	-0.141478	0.799661	0.965408	ENSG00000134627
	ZIC4	0.502332	0.390012	0.838913	ENSG00000174963
combined_MSA-C	BCAR1	0.0436221	0.821374	0.901534	ENSG00000285460
	FUT4	0.280861	0.470487	0.66942	ENSG00000196371
	GNAS	0.171903	0.222156	0.428003	ENSG00000087460
	NCS1	0.484733	0.100285	0.260965	ENSG00000107130
	PHF3	0.145673	0.448761	0.649982	ENSG00000118482
	ZIC4	1.53577	0.00222163	0.0222402	ENSG00000174963
LCM	AREL1	1.29132	0.329197	Low_Exp	ENSG00000119682
	BCAR1	0.228819	0.788226	Low_Exp	ENSG00000050820
	C17orf107	1.44174	0.45206	Low_Exp	ENSG00000205710
	CTSZ	2.81567	0.0435396	Low_Exp	ENSG00000101160
	FERMT3	-0.630311	0.406871	0.775001	ENSG00000149781
	FUT4	-1.28754	0.598084	Low_Exp	ENSG00000196371
	GNAS	-0.441233	0.541153	0.843725	ENSG00000087460
	HLA-A	0.773173	0.203752	0.591616	ENSG00000206503
	HLA-B	-0.452171	0.588646	0.862804	ENSG00000234745
	HLA-C	1.51687	0.239257	Low_Exp	ENSG00000204525
	HLA-E	-0.00826443	0.990743	0.995524	ENSG00000204592
	HLA-F	1.98239	0.031949	0.267021	ENSG00000204642
	KTN1	-0.735517	0.531958	Low_Exp	ENSG00000126777
	NCS1	1.31437	0.309234	Low_Exp	ENSG00000107130
	PHF3	0.0124956	0.989788	0.995076	ENSG00000118482
	PIWIL4	-1.19318	0.573404	Low_Exp	ENSG00000134627
	ZIC4	-0.642928	0.154513	0.535075	ENSG00000174963
Highlighted cells show genes with nominally significant differential expression (p<0.05)
Highlighted cells show genes with low expression
c1: cohort 1; c2: cohort 2; MSA: multiple system atrophy; MSA-P: MSA with a predominantly parkinsonian clinical phenotype; MSA-C: MSA with a predominantly cerebellar clinical phenotype; LCM: laser captured microdissected oligodendrocytes; FC: fold change; ensID: Ensembl gene ID.
Data from Piras et al. (2020) "Transcriptional profiling of Multiple System Atrophy cerebellar tissue highlights differences between the parkinsonian and cerebellar sub-types of the disease". bioRxiv: https://www.biorxiv.org/content/10.1101/2020.02.11.944306v1
